# Supplementary material for: Non-Homologous End Joining and Homology Directed DNA Repair Frequency of Double-Stranded Breaks Introduced by Genome Editing Reagents
Source: PLoS One. 2017 Jan 17;12(1):e0169931. doi: 10.1371/journal.pone.0169931 (PMC5241150; doi:10.1371/journal.pone.0169931)
Supplement: S1 Appendix — DataFile.xlsx contains the data used for generation of figures and tables and also t-tests on the data. ANOVA analysis reports for Fig 4 and Fig 5 are in ANOVAFig4.pdf and ANOVAFig5.pdf. The NGS.Zip file contains next generation Fasta sequence files (NGSfastafiles.zip), the python module used for NGS analysis (ngsAnalysis_v1.0.py) and output files of NGS analysis (ngsAnalysisDataOutputFiles.zip). S1 Appendix also contains the gel image files (Gels.zip) showing gels with entire lanes of those shown cropped in Fig 13 and original and ‘inverted’ gels for S6 Fig. (ZIP) [file pone.0169931.s001.zip › DataFile.xlsx]

## Sheet: Export Summary
	This document was exported from Numbers. Each table was converted to an Excel worksheet. All other objects on each Numbers sheet were placed on separate worksheets. Please be aware that formula calculations may differ in Excel.
	Numbers Sheet Name	Numbers Table Name	Excel Worksheet Name
	Data Fig 1AB
		Data Fig 1AB	Data Fig 1AB - Data Fig 1AB
		Table Keys Fig 1AB	Data Fig 1AB - Table Keys Fig 1
		"All Drawings from the Sheet"	Data Fig 1AB - Drawings
	Data Fig 2AB
		Data Fig 2AB	Data Fig 2AB - Data Fig 2AB
		Table Keys Fig2AB	Data Fig 2AB - Table Keys Fig2A
		"All Drawings from the Sheet"	Data Fig 2AB - Drawings
	Data Fig 2CD
		Data Fig 2CD	Data Fig 2CD - Data Fig 2CD
		Table Keys Fig 2CD	Data Fig 2CD - Table Keys Fig 2
		"All Drawings from the Sheet"	Data Fig 2CD - Drawings
	Data Fig 2EF
		Data Fig 2EF	Data Fig 2EF - Data Fig 2EF
		Table Keys Fig 2EF	Data Fig 2EF - Table Keys Fig 2
		"All Drawings from the Sheet"	Data Fig 2EF - Drawings
	Data Fig 2GH
		Data Fig 2GH	Data Fig 2GH - Data Fig 2GH
		Table Keys Fig 2GH	Data Fig 2GH - Table Keys Fig 2
		"All Drawings from the Sheet"	Data Fig 2GH - Drawings
	Data Fig 2IJ
		Data Fig 2IJ	Data Fig 2IJ - Data Fig 2IJ
		Table Keys Fig 2IJ	Data Fig 2IJ - Table Keys Fig 2
		"All Drawings from the Sheet"	Data Fig 2IJ - Drawings
	Data Fig2KL
		Data Fig 2KL	Data Fig2KL - Data Fig 2KL
		Table Keys Fig 2KL	Data Fig2KL - Table Keys Fig 2K
		"All Drawings from the Sheet"	Data Fig2KL - Drawings
	Data Fig 2MN
		Data Fig 2MN	Data Fig 2MN - Data Fig 2MN
		Table Keys Fig 2MN	Data Fig 2MN - Table Keys Fig 2
		"All Drawings from the Sheet"	Data Fig 2MN - Drawings
	Data Fig 2OP
		Data Fig 2OP	Data Fig 2OP - Data Fig 2OP
		Table Keys Fig 2OP	Data Fig 2OP - Table Keys Fig 2
		"All Drawings from the Sheet"	Data Fig 2OP - Drawings
	Data Fig 2QR
		Data Fig 2QR	Data Fig 2QR - Data Fig 2QR
		Table Keys Fig 2QR	Data Fig 2QR - Table Keys Fig 2
		"All Drawings from the Sheet"	Data Fig 2QR - Drawings
	Data Fig 2ST
		Data Fig 2ST	Data Fig 2ST - Data Fig 2ST
		Table Keys Fig 2ST	Data Fig 2ST - Table Keys Fig 2
		"All Drawings from the Sheet"	Data Fig 2ST - Drawings
	Data Fig 2UV
		Data Fig 2UV	Data Fig 2UV - Data Fig 2UV
		Table Keys Fig 2UV	Data Fig 2UV - Table Keys Fig 2
		"All Drawings from the Sheet"	Data Fig 2UV - Drawings
	Data Fig 2WX
		Data Fig 2WX	Data Fig 2WX - Data Fig 2WX
		Table Keys Fig 2WX	Data Fig 2WX - Table Keys Fig 2
		"All Drawings from the Sheet"	Data Fig 2WX - Drawings
	Data Fig 3AB
		Data Fig 3AB	Data Fig 3AB - Data Fig 3AB
		Table Keys Fig 3AB	Data Fig 3AB - Table Keys Fig 3
		Table S3-S2 using S3-S2 Polynomial Equations	Data Fig 3AB - Table S3-S2 usin
		"All Drawings from the Sheet"	Data Fig 3AB - Drawings
	Data Fig 3C
		Data Fig 3C	Data Fig 3C - Data Fig 3C
		S3Wt-S2Wt Mix Recalculation from S3 Wt-S2Wt Dose Response Function	Data Fig 3C - S3Wt-S2Wt Mix Rec
		"All Drawings from the Sheet"	Data Fig 3C - Drawings
	Data Fig 3DE
		Data Fig 3DE	Data Fig 3DE - Data Fig 3DE
		Table Keys Fig 3DE	Data Fig 3DE - Table Keys Fig 3
		"All Drawings from the Sheet"	Data Fig 3DE - Drawings
	Data Fig 3F
		Data Fig 3F	Data Fig 3F - Data Fig 3F
		S2Mt-S2Wt Mix Recalculation from S2 Mt-S2Wt Dose Response Function	Data Fig 3F - S2Mt-S2Wt Mix Rec
		"All Drawings from the Sheet"	Data Fig 3F - Drawings
	Data Fig 4AB
		Table Showing Calculation of DCA from Difference Curve Averages For Fig 4AB	Data Fig 4AB - Table Showing Ca
		Data of Mutation Frequencies for Fig 4AB ANOVA	Data Fig 4AB - Data of Mutation
		Table Key to Data for Fig 4AB ANOVA	Data Fig 4AB - Table Key to Dat
		Data for Fig 4A DCA to Mutation Frequency	Data Fig 4AB - Data for Fig 4A
		Data for Fig 4B DCA to Mutation Frequency	Data Fig 4AB - Data for Fig 4B
		Collated Data for Fig 4 panels A & B	Data Fig 4AB - Collated Data fo
		Statistical analysis of Fig 4 panels A vs B	Data Fig 4AB - Statistical anal
		"All Drawings from the Sheet"	Data Fig 4AB - Drawings
	Data Fig 5AB
		TaqMan Assay Data for Fig 5 panels A & B	Data Fig 5AB - TaqMan Assay Dat
		Data for ANOVA Test	Data Fig 5AB - Data for ANOVA T
		Statistical analysis of subset of data (puromycin-selected samples) for Fig 5 panels A & B	Data Fig 5AB - Statistical anal
		"All Drawings from the Sheet"	Data Fig 5AB - Drawings
	Data Fig 6
		Data for Fig 6	Data Fig 6 - Data for Fig 6
	Data Fig 7AB
		NGS Analysis of gDNA of 293T Cells Transfected with CCR5-TALENs	Data Fig 7AB - NGS Analysis of
		Collated Data for Fig7A	Data Fig 7AB - Collated Data fo
		NGS Analysis of gDNA of HEK293T cells Transfected with RGENS for F8-S1 Locus	Data Fig 7AB - NGS Analysis of1
		Collated Data for Fig 7B	Data Fig 7AB - Collated Data f1
		NGS Analysis of gDNA of HEK293T cells Transfected with RGENS for F8-S2 Locus	Data Fig 7AB - NGS Analysis of2
		NGS Analysis of gDNA of HEK293T cells Transfected with RGENS for F8-S3 Locus	Data Fig 7AB - NGS Analysis of3
		Statistical Analysis for Fig 7AB	Data Fig 7AB - Statistical Anal
		"All Drawings from the Sheet"	Data Fig 7AB - Drawings
	Data Fig 13
		Data for Fig 13	Data Fig 13 - Data for Fig 13
		Statistical Analysis for Fig 13	Data Fig 13 - Statistical Analy
		"All Drawings from the Sheet"	Data Fig 13 - Drawings

## Sheet: Data Fig 1AB - Data Fig 1AB
Data Fig 1AB
																			Mean DC A1-4															Mean Norm B1-4							Mean DC B1-4
Temperature	A1	A2	A3	A4	BL-A1	BL-A2	BL-A3	BL-A4	Norm A1	Norm A2	Norm A3	Norm A4	Mean Norm Mock	SD Norm Mock	DC A1	DC A2	DC A3	DC A4	Mean DC Mock	SD DC 1-4		B1	B2	B3	B4	BL-B1	BL-B2	BL-B3	BL-B4	Norm B1	Norm B2	Norm B3	Norm B4	Mean Norm EGFP	SD Norm B1-4	Mean Norm Mock	DC B1	DC B2	DC B3	DC B4	Mean DC EGFP	SD DC B1-4	C1	C2	C3	C4	BL-C1	BL-C2	BL-C3
76	3782.52	3836.85	3931.99	3916.71	1329.86	1380.95	1465.04	1449.25	0.999997	0.999997	0.999997	0.999997	0.999997	2.63138e-07	-8.60928e-08	-1.78852e-07	3.90569e-07	-1.25624e-07	2.77556e-17	2.63138e-07		3825.8	3921.46	3945.1	3924.92	1378.42	1462.91	1492.04	1474.27	0.999999	1	1	1	1	2.09131e-06	0.999997	1.86378e-06	2.52934e-06	5.11161e-06	6.27397e-06	3.94468e-06	1.57787e-05	3796.9	3968.19	3984.49	3945.07	1327.49	1504.73	1486.83
76.2	3769.48	3823.65	3918.28	3903.38	1316.82	1367.75	1451.33	1435.92	0.990196	0.990442	0.990641	0.990801	0.99052	0.000261156	-0.000323832	-7.80666e-05	0.000120686	0.000281213	0	0.000261156		3812.17	3907.56	3931.54	3909.92	1364.79	1449.01	1478.48	1459.27	0.99011	0.990495	0.990911	0.989825	0.990335	0.000471707	0.99052	-0.000409924	-2.47596e-05	0.000390471	-0.000694989	-0.000184801	-0.000739202	3781.39	3951.14	3968.35	3928.05	1311.98	1487.68	1470.69
76.4	3756.25	3810.75	3904.6	3890.16	1303.59	1354.85	1437.65	1422.7	0.980243	0.981099	0.981306	0.981678	0.981082	0.000608209	-0.000838616	1.79523e-05	0.000224039	0.000596625	-2.77556e-17	0.000608209		3799.02	3893.79	3918.02	3894.88	1351.64	1435.24	1464.96	1444.23	0.980571	0.981083	0.981852	0.979624	0.980782	0.000934395	0.981082	-0.000510551	1.15581e-06	0.000770157	-0.00145716	-0.0002991	-0.0011964	3766.2	3933.72	3951.43	3910.7	1296.79	1470.26	1453.77
76.6	3743.36	3798.33	3890.9	3876.47	1290.7	1342.43	1423.95	1409.01	0.970553	0.972106	0.971955	0.972236	0.971713	0.000781449	-0.00115939	0.000393748	0.000241981	0.000523658	5.55112e-17	0.000781449		3786.37	3880.56	3904.72	3880.15	1338.99	1422.01	1451.66	1429.5	0.971394	0.972042	0.97294	0.969629	0.971501	0.0013997	0.971713	-0.000318974	0.000329653	0.0012271	-0.00208327	-0.000211371	-0.000845482	3750.7	3916.05	3934.4	3893.18	1281.29	1452.59	1436.74
76.8	3730.43	3785.51	3877.35	3863.04	1277.77	1329.61	1410.4	1395.58	0.960831	0.962822	0.962707	0.962967	0.962332	0.00100628	-0.00150096	0.000490409	0.000375236	0.000635311	5.55112e-17	0.00100628		3773.91	3867.18	3891.72	3865.93	1326.53	1408.63	1438.66	1415.28	0.962352	0.962894	0.964225	0.959985	0.962364	0.00177065	0.962332	1.99416e-05	0.000562323	0.00189295	-0.0023473	3.19785e-05	0.000127914	3734.48	3898.12	3916.85	3875.38	1265.07	1434.66	1419.19
77	3717.44	3772.74	3863.32	3849.82	1264.78	1316.84	1396.37	1382.36	0.95106	0.953574	0.953128	0.953842	0.952901	0.00126193	-0.00184075	0.000672821	0.00022736	0.000940572	-2.77556e-17	0.00126193		3761.29	3853.69	3878.63	3851.73	1313.91	1395.14	1425.57	1401.08	0.953204	0.953676	0.95545	0.950355	0.953171	0.00211196	0.952901	0.000302433	0.000775294	0.00254926	-0.00254598	0.000270253	0.00108101	3717.49	3879.49	3898.35	3857.26	1248.08	1416.03	1400.69
77.2	3704.61	3760.15	3849.7	3836.71	1251.95	1304.25	1382.75	1369.25	0.941415	0.944462	0.943831	0.9448	0.943627	0.00152819	-0.00221174	0.000835022	0.000203936	0.00117279	8.32667e-17	0.00152819		3748.97	3840.51	3865.61	3837.95	1301.59	1381.96	1412.55	1387.3	0.944259	0.944663	0.946722	0.941005	0.944162	0.00236515	0.943627	0.000632431	0.00103622	0.00309559	-0.00262165	0.000535646	0.00214258	3699.89	3860.18	3879.34	3838.4	1230.48	1396.72	1381.68
77.4	3692.49	3747.43	3836	3823.68	1239.83	1291.53	1369.05	1356.22	0.932299	0.935247	0.934482	0.935811	0.93446	0.00153998	-0.00216074	0.000787237	2.23891e-05	0.00135112	5.55112e-17	0.00153998		3736.35	3827.48	3852.62	3824.85	1288.97	1368.93	1399.56	1374.2	0.935109	0.935758	0.938018	0.932122	0.935251	0.00243061	0.93446	0.000648925	0.0012984	0.00355795	-0.0023379	0.000791846	0.00316738	3681.54	3840.21	3860.01	3818.99	1212.13	1376.75	1362.35
77.6	3680.66	3734.17	3822.33	3810.97	1228	1278.27	1355.38	1343.51	0.923409	0.925647	0.925147	0.927042	0.925311	0.00150043	-0.00190258	0.000336218	-0.000164004	0.00173036	8.32667e-17	0.00150043		3723.56	3814.15	3839.58	3811.54	1276.18	1355.6	1386.52	1360.89	0.925825	0.926644	0.92928	0.923096	0.926211	0.00254645	0.925311	0.000514294	0.00133267	0.00396836	-0.00221488	0.000900113	0.00360045	3662.35	3819.33	3839.64	3798.76	1192.94	1355.87	1341.98
77.8	3669.33	3721.43	3808.76	3798.06	1216.67	1265.53	1341.81	1330.6	0.914886	0.916418	0.915884	0.918127	0.916329	0.0013566	-0.00144284	8.91651e-05	-0.00044458	0.00179826	1.11022e-16	0.0013566		3710.58	3801.11	3826.72	3798.26	1263.2	1342.56	1373.66	1347.61	0.916412	0.917731	0.920662	0.914086	0.917223	0.00274361	0.916329	8.29139e-05	0.0014022	0.00433329	-0.00224246	0.000893988	0.00357595	3642.54	3797.6	3818.74	3777.59	1173.13	1334.14	1321.08
78	3658.35	3709.04	3795.79	3785.17	1205.69	1253.14	1328.84	1317.71	0.906627	0.90745	0.907031	0.909234	0.907585	0.00114917	-0.000958636	-0.000135567	-0.000554215	0.00164842	-8.32667e-17	0.00114917		3697.73	3787.89	3813.94	3785.11	1250.35	1329.34	1360.88	1334.46	0.907087	0.908694	0.912093	0.905166	0.90826	0.00293412	0.907585	-0.00049869	0.00110832	0.00450737	-0.00241931	0.000674423	0.00269769	3622.46	3775.25	3797.49	3755.59	1153.05	1311.79	1299.83
78.2	3647.29	3696.65	3782.49	3772.3	1194.63	1240.75	1315.54	1304.84	0.898312	0.898476	0.897953	0.900356	0.898774	0.00107702	-0.000462377	-0.000298234	-0.00082134	0.00158195	0	0.00107702		3685.02	3774.42	3801.46	3771.79	1237.64	1315.87	1348.4	1321.14	0.89787	0.89949	0.903727	0.89613	0.899304	0.00325215	0.898774	-0.000904245	0.000715912	0.00495319	-0.00264384	0.000530253	0.00212101	3601.75	3752.26	3775.47	3733.21	1132.34	1288.8	1277.81
78.4	3635.81	3684.38	3769.36	3759.39	1183.15	1228.48	1302.41	1291.93	0.889684	0.889588	0.88899	0.891446	0.889927	0.00105835	-0.000243359	-0.000339119	-0.000936863	0.00151934	2.77556e-17	0.00105835		3672.49	3761.03	3789.23	3758.17	1225.11	1302.48	1336.17	1307.52	0.88878	0.890337	0.895534	0.88689	0.890385	0.00371022	0.889927	-0.00114668	0.000409946	0.00560664	-0.00303648	0.000458357	0.00183343	3580.27	3728.71	3752.66	3710.47	1110.86	1265.25	1255
78.6	3624.18	3672.65	3756.58	3746.6	1171.52	1216.75	1289.63	1279.14	0.880938	0.881094	0.880268	0.882621	0.88123	0.000993978	-0.000292613	-0.000135884	-0.000962205	0.0013907	-5.55112e-17	0.000993978		3659.85	3747.43	3777.24	3744.91	1212.47	1288.88	1324.18	1294.26	0.879607	0.881036	0.887497	0.8779	0.88151	0.00419196	0.88123	-0.00162315	-0.000194548	0.00626668	-0.00332972	0.000279816	0.00111926	3558.11	3704.99	3729.58	3687.11	1088.7	1241.53	1231.92
78.8	3612.2	3660.68	3743.72	3733.77	1159.54	1204.78	1276.77	1266.31	0.871925	0.872427	0.87149	0.873768	0.872402	0.000987756	-0.000477747	2.46594e-05	-0.000912643	0.00136573	-5.55112e-17	0.000987756		3647.51	3733.68	3765.1	3731.95	1200.13	1275.13	1312.04	1281.3	0.87066	0.871639	0.879362	0.869105	0.872692	0.00456772	0.872402	-0.0017426	-0.00076296	0.0069597	-0.00329708	0.000289264	0.00115706	3535.35	3680.12	3705.34	3663.17	1065.94	1216.66	1207.68
79	3599.89	3648.17	3730.65	3720.75	1147.23	1192.27	1263.7	1253.29	0.862667	0.863369	0.862574	0.864787	0.863349	0.00102203	-0.000681904	1.99714e-05	-0.000775646	0.00143758	5.55112e-17	0.00102203		3635.3	3720.29	3753.15	3719.19	1187.92	1261.74	1300.09	1268.54	0.861797	0.862483	0.871352	0.860452	0.864021	0.00495958	0.863349	-0.00155262	-0.000865859	0.00800261	-0.0028974	0.000671683	0.00268673	3511.45	3654.12	3679.92	3638.01	1042.04	1190.66	1182.26
79.2	3587.62	3635.7	3717.95	3707.7	1134.96	1179.8	1251	1240.24	0.853441	0.854337	0.853901	0.855779	0.854364	0.00101131	-0.000923222	-2.72002e-05	-0.000463805	0.00141423	-5.55112e-17	0.00101131		3623.26	3707.02	3740.74	3706.69	1175.88	1248.47	1287.68	1256.04	0.85306	0.853417	0.863031	0.851973	0.85537	0.00514398	0.854364	-0.00130402	-0.000947667	0.00866684	-0.00239105	0.00100603	0.00402411	3486.62	3626.92	3653.33	3611.47	1017.21	1163.46	1155.67
79.4	3575.3	3623.08	3705.1	3694.55	1122.64	1167.18	1238.15	1227.09	0.844176	0.845198	0.845133	0.846704	0.845303	0.00104456	-0.00112692	-0.000104532	-0.000169829	0.00140129	0	0.00104456		3611.24	3693.51	3728.02	3694.12	1163.86	1234.96	1274.96	1243.47	0.844342	0.844183	0.85451	0.843448	0.846621	0.00527414	0.845303	-0.000960694	-0.00111973	0.00920782	-0.0018546	0.0013182	0.0052728	3461.05	3598.62	3625.59	3583.49	991.635	1135.16	1127.93
79.6	3562.83	3610.02	3691.64	3681.18	1110.17	1154.12	1224.69	1213.72	0.834798	0.83574	0.835942	0.837483	0.835991	0.00111248	-0.00119242	-0.000250743	-4.87197e-05	0.00149188	8.32667e-17	0.00111248		3599.28	3680.39	3715	3681.13	1151.9	1221.84	1261.94	1230.48	0.83567	0.835215	0.845779	0.834634	0.837824	0.0053197	0.835991	-0.000320809	-0.000775898	0.00978784	-0.00135648	0.00183366	0.00733465	3435.3	3568.78	3596.67	3554.56	965.893	1105.32	1099.01
79.8	3550.26	3597.01	3678.14	3667.79	1097.6	1141.11	1211.19	1200.33	0.825348	0.826321	0.826726	0.828244	0.82666	0.00120391	-0.0013115	-0.000338942	6.65057e-05	0.00158393	0	0.00120391		3586.7	3667.19	3701.98	3667.62	1139.32	1208.64	1248.92	1216.97	0.826541	0.826191	0.837058	0.825475	0.828816	0.00551209	0.82666	-0.000118128	-0.000468595	0.0103979	-0.00118459	0.00215666	0.00862664	3409.12	3539.07	3567.19	3525.13	939.705	1075.61	1069.53
80	3537.18	3584.01	3664.3	3654.07	1084.52	1128.11	1197.35	1186.61	0.815516	0.816911	0.817281	0.818775	0.817121	0.00133923	-0.00160447	-0.000209799	0.000159988	0.00165428	2.77556e-17	0.00133923		3573.4	3653.38	3688.51	3653.66	1126.02	1194.83	1235.45	1203.01	0.81689	0.816746	0.828029	0.816001	0.819416	0.00575486	0.817121	-0.000230695	-0.000374447	0.0109084	-0.00111959	0.00229592	0.00918367	3383.05	3509.48	3537.83	3496.06	913.643	1046.02	1040.17
80.2	3523.5	3570.36	3649.35	3639.71	1070.84	1114.46	1182.4	1172.25	0.805228	0.807023	0.807078	0.808868	0.80705	0.00148608	-0.00182127	-2.60292e-05	2.88334e-05	0.00181846	2.77556e-17	0.00148608		3558.85	3638.88	3674.73	3639.12	1111.47	1180.33	1221.67	1188.47	0.806336	0.806837	0.818795	0.806145	0.809528	0.00618458	0.80705	-0.00071388	-0.000212222	0.011745	-0.000904892	0.00247851	0.00991403	3357.55	3480.51	3508.95	3467.65	888.136	1017.05	1011.29
80.4	3509.01	3555.68	3633.45	3624.53	1056.35	1099.78	1166.5	1157.07	0.794331	0.796391	0.796224	0.798394	0.796335	0.00166038	-0.00200387	5.57584e-05	-0.000110943	0.00205905	-5.55112e-17	0.00166038		3543.1	3623.19	3660.05	3623.87	1095.72	1164.64	1206.99	1173.22	0.794907	0.79611	0.808955	0.795795	0.798942	0.00669504	0.796335	-0.00142778	-0.000224459	0.0126204	-0.000540392	0.00260694	0.0104278	3332.56	3451.93	3480.97	3440.09	863.148	988.466	983.31
80.6	3492.61	3539.42	3616.54	3608.02	1039.95	1083.52	1149.59	1140.56	0.782001	0.784621	0.784684	0.787	0.784577	0.00204322	-0.00257608	4.45351e-05	0.000107834	0.00242371	2.77556e-17	0.00204322		3525.49	3605.2	3643.9	3607.5	1078.11	1146.65	1190.84	1156.85	0.782133	0.783815	0.79813	0.784696	0.787193	0.00736786	0.784577	-0.0024438	-0.00076141	0.0135529	0.00011954	0.0026168	0.0104672	3307.39	3423.95	3453.82	3413.4	837.977	960.49	956.164
80.8	3473.57	3520.35	3596.97	3589.37	1020.91	1064.45	1130.02	1121.91	0.767681	0.770813	0.771323	0.774135	0.770988	0.00264469	-0.00330716	-0.000174883	0.000335134	0.00314691	2.77556e-17	0.00264469		3505.52	3584.28	3625.34	3589.23	1058.14	1125.73	1172.28	1138.58	0.767648	0.769516	0.785692	0.772299	0.773789	0.00816225	0.770988	-0.00333935	-0.00147133	0.0147044	0.00131126	0.00280125	0.011205	3282.08	3395.34	3427.38	3387.07	812.672	931.881	929.725
81	3451.69	3497.74	3574.03	3568.2	999.034	1041.84	1107.08	1100.74	0.751232	0.754438	0.755663	0.759527	0.755215	0.00342811	-0.0039828	-0.000776511	0.000447722	0.00431159	5.55112e-17	0.00342811		3482.2	3559.52	3603.48	3568.32	1034.82	1100.97	1150.42	1117.67	0.750731	0.752588	0.771037	0.758118	0.758119	0.00916627	0.755215	-0.00448417	-0.00262656	0.0158226	0.00290344	0.00290382	0.0116153	3256.09	3365.94	3400.19	3360.23	786.679	902.476	902.532
81.2	3425.14	3470.79	3546.89	3543.19	972.483	1014.89	1079.94	1075.73	0.731267	0.734923	0.737141	0.742268	0.7364	0.00460098	-0.00513238	-0.00147693	0.000741168	0.00586815	0	0.00460098		3454.55	3529.71	3577.05	3543.41	1007.17	1071.16	1123.99	1092.76	0.730672	0.732215	0.753326	0.741218	0.739358	0.010409	0.7364	-0.00572779	-0.00418484	0.0169265	0.00481843	0.00295807	0.0118323	3228.12	3334.39	3371.51	3332.28	758.707	870.932	873.847
81.4	3392.36	3438.01	3513.98	3513.25	939.7	982.115	1047.03	1045.79	0.706615	0.711188	0.714678	0.72161	0.713523	0.00632195	-0.00690725	-0.00233505	0.00115498	0.00808732	5.55112e-17	0.00632195		3420.49	3493.76	3545.02	3513.52	973.113	1035.21	1091.96	1062.87	0.705963	0.70764	0.731857	0.720946	0.716601	0.0121804	0.713523	-0.00755999	-0.00588275	0.0183341	0.00742306	0.0030786	0.0123144	3197.16	3299.88	3339.87	3302.28	727.75	836.424	842.213
81.6	3352.64	3397.64	3473.44	3477.01	899.981	941.737	1006.49	1009.55	0.676749	0.681949	0.687005	0.696604	0.685576	0.00846033	-0.00882789	-0.0036278	0.00142853	0.0110272	2.77556e-17	0.00846033		3378.95	3450.39	3505.88	3477.41	931.57	991.837	1052.82	1026.76	0.675825	0.677989	0.705625	0.696452	0.688973	0.014454	0.685576	-0.00975189	-0.00758763	0.0200482	0.010876	0.00339618	0.0135847	3162.29	3261.28	3304	3268.66	692.883	797.818	806.34
81.8	3304	3348	3424.14	3433.12	851.34	892.105	957.187	965.656	0.640172	0.646008	0.653352	0.666314	0.651462	0.0112749	-0.0112894	-0.00545368	0.00189042	0.0148526	-2.77556e-17	0.0112749		3327.79	3397.5	3457.66	3433.61	880.409	938.949	1004.6	982.956	0.638709	0.641836	0.673309	0.666741	0.655149	0.0174327	0.651462	-0.0127533	-0.00962543	0.0218476	0.0152793	0.00368704	0.0147481	3122.05	3217.66	3262.37	3229.88	652.639	754.2	764.707
82	3243.63	3286.85	3364.02	3379.15	790.97	830.952	897.074	911.694	0.594777	0.601725	0.612321	0.62908	0.609476	0.014928	-0.0146985	-0.00775059	0.002845	0.0196041	-2.77556e-17	0.014928		3264.94	3333.08	3398.3	3379.72	817.557	874.534	945.238	929.073	0.593112	0.597805	0.63352	0.630192	0.613657	0.0211454	0.609476	-0.0163642	-0.0116712	0.0240446	0.0207165	0.00418145	0.0167258	3074.52	3166.62	3213.97	3184.67	605.111	703.16	716.309
82.2	3170.2	3211.86	3290.8	3313.21	717.538	755.959	823.85	845.754	0.539559	0.54742	0.562339	0.583581	0.558225	0.0193649	-0.0186656	-0.0108049	0.0041146	0.0253558	-2.77556e-17	0.0193649		3188.35	3254.91	3325.62	3313.92	740.971	796.356	872.564	863.266	0.537551	0.544364	0.584813	0.585555	0.563071	0.0256869	0.558225	-0.0206734	-0.0138606	0.0265883	0.0273302	0.00484614	0.0193846	3018.31	3106.26	3156.06	3130.62	548.899	642.802	658.397
82.4	3084.02	3123.3	3203.99	3233.95	631.357	667.397	737.041	766.491	0.474754	0.483288	0.503086	0.528888	0.497504	0.0240539	-0.0227499	-0.0142161	0.00558191	0.0313841	-1.38778e-17	0.0240539		3098.96	3162.95	3238.34	3234.45	651.58	704.4	785.282	783.797	0.4727	0.481506	0.526314	0.531651	0.503043	0.0302462	0.497504	-0.024804	-0.0159983	0.0288097	0.0341469	0.00553857	0.0221543	2952.72	3035.33	3087.75	3066.09	483.312	571.868	590.092
82.6	2986.8	3023.03	3104.46	3141.04	534.138	567.129	637.512	673.576	0.40165	0.41068	0.43515	0.464776	0.428064	0.0282717	-0.0264144	-0.0173835	0.00708617	0.0367117	-1.38778e-17	0.0282717		2998.56	3058.77	3136.88	3141.01	551.182	600.219	683.823	690.359	0.399865	0.410291	0.458314	0.468272	0.434185	0.0341219	0.428064	-0.0281991	-0.017773	0.0302504	0.0402076	0.0061215	0.024486	2878.79	2954.23	3009.03	2991.04	409.381	490.771	511.366
82.8	2883.66	2916.1	2995.79	3036.88	431.001	460.195	528.838	569.417	0.324095	0.333245	0.360972	0.392905	0.352804	0.0309921	-0.0287094	-0.0195587	0.00816763	0.0401005	1.38778e-17	0.0309921		2892.29	2947.64	3024.97	3035.83	444.908	489.087	571.913	585.179	0.322766	0.334325	0.383309	0.396928	0.359332	0.0362895	0.352804	-0.0300378	-0.0184795	0.0305051	0.044124	0.00652792	0.0261117	2799.98	2865.66	2922.49	2907.82	330.572	402.205	424.832
83	2782.06	2809.68	2884.31	2926.91	329.396	353.776	417.364	459.447	0.247692	0.256183	0.284883	0.317024	0.276446	0.0313853	-0.0287531	-0.0202624	0.00843706	0.0405785	0	0.0313853		2787.68	2836.67	2909.09	2924.45	340.304	378.123	456.031	473.795	0.24688	0.258473	0.305643	0.321376	0.283093	0.0360167	0.276446	-0.0295655	-0.0179722	0.0291973	0.0449306	0.00664755	0.0265902	2721.61	2775.53	2832.59	2820.53	252.196	312.074	334.929
83.2	2690.04	2712.26	2778.76	2819.01	237.375	256.356	311.806	351.548	0.178496	0.185637	0.212831	0.242572	0.204884	0.0291566	-0.0263879	-0.019247	0.00794674	0.0376882	-1.38778e-17	0.0291566		2693.12	2734.65	2797.05	2814.53	245.739	276.101	343.992	363.882	0.178275	0.188734	0.230551	0.246822	0.211096	0.0328232	0.204884	-0.0266088	-0.0161499	0.0256672	0.0419377	0.00621154	0.0248462	2649.86	2690.89	2746.97	2735.75	180.445	227.432	249.307
83.4	2613.12	2629.79	2685.75	2720.65	160.455	173.89	218.804	253.189	0.120656	0.125921	0.14935	0.174703	0.142657	0.0247381	-0.0220018	-0.0167368	0.0066928	0.0320458	0	0.0247381		2614	2647.93	2697.03	2713.71	166.623	189.381	243.975	263.058	0.12088	0.129455	0.163518	0.178433	0.148071	0.0273639	0.142657	-0.0217776	-0.0132021	0.0208602	0.0357756	0.00541402	0.0216561	2590.13	2618.45	2671.73	2660.02	120.718	154.988	174.069
83.6	2554.72	2566.62	2610.86	2638.49	102.062	110.722	143.906	171.031	0.0767466	0.0801784	0.0982267	0.118014	0.0932913	0.0189845	-0.0165448	-0.0131129	0.00493532	0.0247224	0	0.0189845		2553.56	2580.99	2615.19	2629.07	106.184	122.438	162.131	178.418	0.0770332	0.0836951	0.108664	0.121021	0.0976034	0.0207148	0.0932913	-0.0162582	-0.00959624	0.0153726	0.0277299	0.00431203	0.0172481	2545.05	2562.49	2611.8	2598.69	75.6375	99.0259	114.135
83.8	2514.26	2522.27	2556.02	2575.79	61.596	66.3667	89.0728	108.334	0.0463176	0.0480588	0.0607989	0.074752	0.0574818	0.0131997	-0.0111642	-0.00942305	0.00331708	0.0172702	0	0.0131997		2511.76	2533.34	2553.7	2563.99	64.3779	74.7861	100.644	113.344	0.0467041	0.0511215	0.067454	0.0768814	0.0605403	0.0140829	0.0574818	-0.0107777	-0.00636035	0.00997221	0.0193996	0.00305845	0.0122338	2514.07	2523.44	2568.31	2553.64	44.6551	59.9756	70.6482
84	2488.72	2493.92	2519.35	2532.47	36.0643	38.0171	52.4011	65.0098	0.0271189	0.0275297	0.0357677	0.0448576	0.0338185	0.00836847	-0.00669957	-0.00628876	0.00194922	0.0110391	0	0.00836847		2485.27	2502.53	2511.26	2518.16	37.8868	43.9842	58.1962	67.5149	0.0274857	0.0300663	0.0390045	0.0457955	0.035588	0.00840639	0.0338185	-0.00633275	-0.00375219	0.00518602	0.011977	0.00176953	0.00707813	2494.83	2498.8	2539.96	2523.69	25.4203	35.3392	42.2956
84.2	2473.99	2477.55	2496.57	2505.15	21.3274	21.6466	29.6232	37.6926	0.0160374	0.0156752	0.0202201	0.0260084	0.0194852	0.00481303	-0.00344789	-0.00381008	0.000734845	0.00652312	0	0.00481303		2469.79	2484.36	2485	2488.54	22.4065	25.8073	31.94	37.8913	0.0162552	0.0176411	0.021407	0.0257017	0.0202512	0.00423576	0.0194852	-0.00323005	-0.00184417	0.00192171	0.00621649	0.000765995	0.00306398	2484.11	2485.13	2523.01	2505.62	14.6971	21.6747	25.353
84.4	2466.14	2468.94	2483.86	2489.17	13.4752	13.0409	16.909	21.7149	0.0101328	0.00944345	0.0115417	0.0149835	0.0115254	0.00246528	-0.00139257	-0.00208192	1.63286e-05	0.00345816	1.30104e-18	0.00246528		2461.41	2474.26	2469.8	2471.65	14.031	15.7104	16.7443	21.0026	0.010179	0.0107392	0.0112224	0.0142461	0.0115967	0.00181703	0.0115254	-0.00134635	-0.000786214	-0.000302948	0.00272077	7.13123e-05	0.000285249	2478.28	2478.05	2513.7	2495.64	8.86513	14.5928	16.0423
84.6	2461.93	2464.29	2477.11	2480.65	9.26707	8.38725	10.1583	13.1891	0.00696846	0.00607354	0.00693381	0.00910067	0.00726912	0.00128929	-0.000300661	-0.00119558	-0.000335306	0.00183155	-6.50521e-19	0.00128929		2457.14	2468.54	2461.64	2462.52	9.75777	9.99485	8.58024	11.875	0.00707896	0.00683217	0.00575067	0.00805482	0.00692916	0.000946536	0.00726912	-0.000190164	-0.000436951	-0.00151844	0.000785704	-0.000339964	-0.00135986	2475.21	2473.99	2508.65	2490.23	5.80285	10.5349	10.992
84.8	2459.56	2461.75	2473.34	2476.18	6.89784	5.84939	6.38721	8.72331	0.00518689	0.00423578	0.00435975	0.00601919	0.0049504	0.00082821	0.00023649	-0.000714626	-0.000590652	0.00106879	0	0.00082821		2454.68	2465.52	2457.58	2457.96	7.30253	6.97147	4.51819	7.30958	0.00529775	0.00476548	0.0030282	0.0049581	0.00451238	0.00101363	0.0049504	0.000347349	-0.00018492	-0.0019222	7.69647e-06	-0.000438019	-0.00175208	2473.51	2471.39	2505.89	2486.73	4.09814	7.92502	8.22942
85	2458.32	2460.3	2471.16	2473.4	5.66233	4.39532	4.20804	5.94399	0.00425784	0.00318282	0.0028723	0.00410143	0.0036036	0.000680125	0.000654242	-0.000420776	-0.000731295	0.00049783	0	0.000680125		2453.01	2463.89	2455.71	2455.87	5.62532	5.33503	2.64654	5.21669	0.00408099	0.00364686	0.00177377	0.00353849	0.00326003	0.00101819	0.0036036	0.000477391	4.32659e-05	-0.00182982	-6.51082e-05	-0.000343569	-0.00137427	2472.58	2469.66	2503.99	2484.38	3.17145	6.19879	6.33467
85.2	2457.14	2459.07	2469.76	2471.41	4.48044	3.16504	2.81073	3.94809	0.00336911	0.00229193	0.00191854	0.00272423	0.00257595	0.000622883	0.000793159	-0.000284023	-0.000657413	0.000148277	5.42101e-20	0.000622883		2451.51	2462.49	2454.68	2454.84	4.12991	3.94025	1.62131	4.19095	0.00299612	0.00269343	0.00108664	0.00284273	0.00240473	0.000887374	0.00257595	0.000420168	0.00011748	-0.00148931	0.000266778	-0.000171222	-0.000684888	2471.99	2468.04	2502.54	2482.84	2.57628	4.57865	4.8834
85.4	2456.08	2457.96	2468.67	2470.17	3.4172	2.05812	1.72382	2.70765	0.00256959	0.00149037	0.00117663	0.00186831	0.00177623	0.00059976	0.000793366	-0.000285859	-0.000599593	9.20864e-05	0	0.00059976		2450.17	2461.45	2454.41	2453.76	2.79148	2.89738	1.35305	3.10988	0.00202513	0.00198056	0.000906844	0.00210944	0.00175549	0.000568285	0.00177623	0.000248905	0.000204334	-0.000869383	0.00033321	-2.07337e-05	-8.29348e-05	2471.38	2466.52	2501.1	2481.8	1.9668	3.05921	3.44052
85.6	2455.04	2457.14	2467.93	2469.19	2.37946	1.24257	0.975453	1.72601	0.00178926	0.000899796	0.00066582	0.00119096	0.00113646	0.000485327	0.000652797	-0.000236663	-0.000470639	5.45053e-05	-5.42101e-20	0.000485327		2448.92	2460.56	2454.24	2452.79	1.53682	2.01296	1.18273	2.14253	0.00111492	0.001376	0.000792696	0.00145328	0.00118422	0.000298478	0.00113646	-2.15432e-05	0.000239538	-0.000343764	0.000316823	4.77635e-05	0.000191054	2470.75	2465.23	2499.8	2480.76	1.33554	1.77021	2.14289
85.8	2454.01	2456.49	2467.39	2468.27	1.34901	0.587203	0.439805	0.807395	0.0010144	0.000425216	0.0003002	0.000557112	0.000574233	0.000311632	0.00044017	-0.000149017	-0.000274033	-1.71208e-05	1.35525e-20	0.000311632		2448.04	2459.68	2453.83	2451.72	0.663508	1.1343	0.771125	1.07322	0.000481354	0.000775371	0.000516826	0.000727968	0.00062538	0.000147816	0.000574233	-9.28787e-05	0.000201138	-5.74073e-05	0.000153735	5.11467e-05	0.000204587	2470.13	2464.24	2498.51	2480.03	0.71686	0.7785	0.85358
86	2452.66	2455.9	2466.95	2467.46	0.000569145	0.00366243	-0.000890018	-0.00152148	4.27974e-07	2.65211e-06	-6.07504e-07	-1.04984e-06	3.55686e-07	1.65147e-06	7.22879e-08	2.29642e-06	-9.6319e-07	-1.40552e-06	0	1.65147e-06		2447.38	2458.55	2453.06	2450.65	0.0038545	0.00385132	-0.000521978	0.00374781	2.79632e-06	2.63264e-06	-3.49842e-07	2.54215e-06	1.90532e-06	1.50711e-06	3.55686e-07	2.44063e-06	2.27696e-06	-7.05528e-07	2.18646e-06	1.54963e-06	6.19853e-06	2469.41	2463.46	2497.66	2479.37	0.00295565	0.00100256	0.00389279
[truncated: 77 more columns]

## Sheet: Data Fig 1AB - Table Keys Fig 1
Table Keys Fig 1AB
A1-4, B1-4, C1-4 etc	Well reference for 96-well plate
BL	Base line subtracted fluorescent value (Subtraction of fluorescent value at the highest temperature from each value)
Norm	Normalized fluorescence (Division of each value with the fluorescent value at the lowest temperature)
DC	Difference curve (Subtraction of normalized melting curve of control from normalized melting curve of test sample)
SD	Standard Deviation

## Sheet: Data Fig 2AB - Data Fig 2AB
Data Fig 2AB
													Mean Norm-A							Mean DC A1-4														Mean Norm-B							Mean DC B1-4
Temperature	A1	A2	A3	A4	BL-A1	BL-A2	BL-A3	BL-A4	Norm-A1	Norm-A2	Norm-A3	Norm-A4	dCas9-Fok1 Control	SD Norm-A	Mock Mean Norm	DC A1	DC A2	DC A3	DC A4	dCas9-Fok1 Control	SD DC A1-4	B1	B2	B3	B4	BL-B1	BL-B2	BL-B3	BL-B4	Norm-B1	Norm-B2	Norm-B3	Norm-B4	S1 gRNA Cl.1	SD Norm-B	Mock Mean Norm	DC B1	DC B2	DC B3	DC B4	S1 gRNA Cl.1	SD DC B1-4	C1	C2	C3	C4	C1-BL	C2-BL	C3-BL
75	3567.97	3486.27	3464.63	3462.66	1020.81	954.851	935.657	936.629	1	1	0.999996	0.999999	1	3.464e-06	1	4.50567e-06	7.53487e-07	-3.6696e-06	-1.29788e-06	7.29204e-08	3.464e-06	3413.59	3350.61	3562.93	3451.32	904.143	833.171	1049.21	947.882	1	1	0.999998	1	1	2.1052e-06	1	2.77865e-06	6.72292e-07	-2.16818e-06	1.56497e-06	7.11934e-07	2.1052e-06	3489.39	3628.37	3579.16	3536.04	951.24	1089.06	1026.37
75.2	3557.51	3475.91	3453.74	3452.24	1010.35	944.489	924.772	926.211	0.989752	0.989149	0.988363	0.988876	0.989035	0.000578627	0.988146	0.00160658	0.00100356	0.000217244	0.000730483	0.000889467	0.000578627	3402.28	3340.77	3550.07	3439.92	892.826	823.326	1036.35	936.479	0.987486	0.988185	0.987741	0.987972	0.987846	0.000300611	0.988146	-0.000659302	3.92929e-05	-0.000404439	-0.000173603	-0.000299513	0.000300611	3478.23	3615.49	3566.35	3524.6	940.075	1076.18	1013.56
75.4	3547.08	3465.64	3442.73	3441.83	999.92	934.217	913.764	915.796	0.979536	0.978392	0.976599	0.977756	0.978071	0.00122672	0.976139	0.00339619	0.00225256	0.000459324	0.0016171	0.00193129	0.00122672	3390.54	3331.14	3537.65	3428.28	881.088	813.705	1023.93	924.843	0.974504	0.976637	0.975904	0.975696	0.975685	0.000885174	0.976139	-0.00163556	0.00049803	-0.00023486	-0.000442956	-0.000453838	0.000885174	3467.32	3602.64	3553.61	3513.16	929.168	1063.33	1000.82
75.6	3536.39	3455.16	3431.72	3431.71	989.227	923.741	902.749	905.676	0.969061	0.96742	0.964826	0.966951	0.967065	0.00174506	0.964697	0.00436372	0.00272329	0.000128882	0.00225444	0.00236758	0.00174506	3379.14	3321.35	3524.85	3416.76	869.686	803.906	1011.13	913.315	0.961893	0.964876	0.963703	0.963535	0.963502	0.00122752	0.964697	-0.00280442	0.000179314	-0.000994065	-0.00116221	-0.00119534	0.00122752	3456.33	3589.84	3540.93	3501.87	918.175	1050.53	988.143
75.8	3525.62	3444.84	3421.46	3421.41	978.464	913.425	892.486	895.38	0.958517	0.956616	0.953858	0.955959	0.956237	0.00192185	0.953681	0.00483633	0.00293546	0.000177005	0.0022785	0.00255682	0.00192185	3367.94	3311.88	3512.73	3405.44	858.495	794.444	999.008	902.003	0.949515	0.95352	0.952152	0.951601	0.951697	0.00166325	0.953681	-0.00416544	-0.000160883	-0.00152842	-0.00207997	-0.00198368	0.00166325	3445.33	3577.36	3528.68	3490.45	907.175	1038.05	975.888
76	3514.58	3433.98	3411.29	3410.98	967.417	902.555	882.322	884.952	0.947696	0.945233	0.942994	0.944826	0.945187	0.00193506	0.943066	0.00462925	0.0021664	-7.20214e-05	0.0017595	0.00212078	0.00193506	3357.3	3302.58	3500.81	3394.12	847.851	785.138	987.094	890.677	0.937743	0.94235	0.940798	0.939652	0.940136	0.00194085	0.943066	-0.00532297	-0.000715887	-0.00226859	-0.00341436	-0.00293045	0.00194085	3434.39	3565.07	3516.94	3479.39	896.237	1025.76	964.154
76.2	3503.49	3422.92	3401.12	3400.75	956.331	891.502	872.146	874.722	0.936836	0.933656	0.932119	0.933903	0.934129	0.00196991	0.932456	0.0043797	0.0012003	-0.00033723	0.00144718	0.00167249	0.00196991	3347.56	3293.6	3489.42	3383.41	838.115	776.157	975.703	879.969	0.926974	0.931571	0.929941	0.928354	0.92921	0.00198628	0.932456	-0.00548153	-0.000885474	-0.00251511	-0.00410158	-0.00324592	0.00198628	3423.64	3553.09	3505.9	3468.1	885.493	1013.78	953.11
76.4	3492.08	3412.03	3391.12	3390.44	944.918	880.607	862.147	864.41	0.925655	0.922247	0.921432	0.922894	0.923057	0.00183225	0.921905	0.00374951	0.000341579	-0.000473131	0.000989068	0.00115176	0.00183225	3338.5	3284.68	3478.11	3373.09	829.046	767.241	964.391	869.647	0.916945	0.92087	0.919159	0.917465	0.91861	0.00177897	0.921905	-0.00496064	-0.00103495	-0.0027464	-0.00444004	-0.00329551	0.00177897	3412.73	3541.39	3495.16	3456.99	874.582	1002.08	942.372
76.6	3480.8	3401.54	3381.33	3380.09	933.639	870.119	852.364	854.06	0.914606	0.911262	0.910976	0.911844	0.912172	0.00166232	0.911369	0.00323709	-0.000106776	-0.000392708	0.00047481	0.000803103	0.00166232	3329.14	3275.63	3467.22	3362.94	819.693	758.192	953.498	859.504	0.9066	0.910009	0.908778	0.906765	0.908038	0.00164541	0.911369	-0.00476944	-0.00135977	-0.0025915	-0.00460397	-0.00333117	0.00164541	3402.07	3529.69	3484.66	3445.94	863.916	990.376	931.874
76.8	3469.21	3391.02	3371.09	3369.85	922.048	859.599	842.117	843.816	0.903251	0.900245	0.900025	0.900906	0.901107	0.00147786	0.900765	0.00248588	-0.000520023	-0.000740802	0.000140874	0.000341483	0.00147786	3319.68	3266.02	3456.18	3353.11	810.229	748.585	942.458	849.67	0.896133	0.898478	0.898255	0.89639	0.897314	0.00122319	0.900765	-0.00463283	-0.00228766	-0.00251085	-0.00437544	-0.0034517	0.00122319	3391.61	3517.75	3474.27	3435.28	853.463	978.442	921.484
77	3457.62	3381.04	3361.04	3359.86	910.456	849.615	832.074	833.828	0.891896	0.889789	0.889291	0.890243	0.890305	0.00112962	0.889999	0.0018965	-0.000210029	-0.00070803	0.000243712	0.000305538	0.00112962	3310.12	3256.56	3445.25	3343.68	800.671	739.123	931.535	840.244	0.885561	0.887122	0.887844	0.886446	0.886743	0.000973085	0.889999	-0.00443846	-0.00287783	-0.00215562	-0.00355368	-0.0032564	0.000973085	3381.15	3506.06	3463.9	3424.51	843.001	966.747	911.114
77.2	3446.13	3371.38	3350.99	3349.64	898.972	839.962	822.024	823.607	0.880645	0.879679	0.87855	0.879331	0.879551	0.000869039	0.8794	0.00124514	0.000279167	-0.000850717	-6.96427e-05	0.000150986	0.000869039	3299.98	3246.99	3434.1	3334.27	790.526	729.547	920.384	830.834	0.87434	0.875628	0.877216	0.876519	0.875926	0.00124065	0.8794	-0.00505986	-0.00377191	-0.00218434	-0.00288178	-0.00347447	0.00124065	3370.6	3494.21	3453.09	3414.26	832.446	954.903	900.3
77.4	3434.76	3361.72	3340.97	3339.72	887.601	830.303	812.005	813.688	0.869507	0.869564	0.867842	0.86874	0.868913	0.000807128	0.869027	0.000479782	0.000537135	-0.00118536	-0.000287181	-0.000113907	0.000807128	3289.55	3237.44	3422.91	3324.81	780.1	720	909.19	821.373	0.862809	0.864169	0.866547	0.866537	0.865016	0.00184803	0.869027	-0.00621799	-0.00485767	-0.00247981	-0.00248999	-0.00401137	0.00184803	3360.26	3482.27	3442.13	3403.92	822.114	942.959	889.342
77.6	3423.58	3351.54	3330.74	3329.82	876.425	820.12	801.773	803.795	0.858558	0.858899	0.856906	0.858178	0.858135	0.000870741	0.85832	0.00023769	0.00057859	-0.00141425	-0.000142746	-0.000185178	0.000870741	3279.28	3228.16	3411.7	3315.22	769.83	710.725	897.976	811.775	0.85145	0.853037	0.855859	0.856411	0.854189	0.00234912	0.85832	-0.0068701	-0.0052834	-0.00246147	-0.00190904	-0.004131	0.00234912	3349.74	3470.34	3430.9	3393.35	811.594	931.027	878.111
77.8	3412.74	3340.99	3320.66	3319.83	865.579	809.574	791.693	793.798	0.847933	0.847855	0.846133	0.847504	0.847356	0.000836385	0.847543	0.000390317	0.000312181	-0.00140934	-3.85667e-05	-0.000186352	0.000836385	3269	3219.27	3400.36	3305.39	759.555	701.826	886.641	801.947	0.840085	0.842356	0.845055	0.846043	0.843385	0.00269593	0.847543	-0.00745769	-0.00518667	-0.00248742	-0.00149958	-0.00415784	0.00269593	3338.82	3458.45	3419.49	3382.42	800.668	919.136	866.704
78	3401.76	3330.07	3310.27	3309.92	854.6	798.649	781.304	783.889	0.837178	0.836413	0.83503	0.836925	0.836386	0.0009586	0.836576	0.00060254	-0.000162902	-0.00154546	0.000349092	-0.000189182	0.0009586	3258.58	3210.26	3388.82	3295.28	749.129	692.817	875.097	791.839	0.828554	0.831543	0.834053	0.835379	0.832382	0.00300723	0.836576	-0.00802118	-0.0050326	-0.0025224	-0.00119641	-0.00419315	0.00300723	3327.74	3446.05	3407.62	3371.71	789.587	906.741	854.833
78.2	3390.17	3318.58	3299.63	3299.8	843.007	787.162	770.656	773.773	0.825822	0.824383	0.823649	0.826124	0.824994	0.00117536	0.82533	0.00049229	-0.000947011	-0.00168023	0.000794512	-0.000335109	0.00117536	3248.2	3201.23	3377.06	3284.58	738.755	683.793	863.335	781.137	0.81708	0.820712	0.822843	0.824089	0.821181	0.0030689	0.82533	-0.00824948	-0.00461743	-0.0024864	-0.00124094	-0.00414856	0.0030689	3316.28	3433.36	3395.85	3360.37	778.128	894.047	843.057
78.4	3378.29	3306.25	3288.45	3289.39	831.133	774.831	759.484	763.362	0.81419	0.811469	0.811709	0.815009	0.813094	0.00177264	0.813561	0.00062873	-0.00209244	-0.00185185	0.00144774	-0.000466956	0.00177264	3237.71	3191.76	3364.86	3273.5	728.261	674.324	851.138	770.059	0.805473	0.809347	0.811218	0.812402	0.80961	0.00303091	0.813561	-0.00808768	-0.00421392	-0.00234348	-0.00115925	-0.00395108	0.00303091	3304.4	3420.24	3383.76	3348.66	766.253	880.929	830.968
78.6	3365.04	3293.41	3276.87	3278.23	817.878	761.988	747.9	752.203	0.801205	0.798018	0.799329	0.803095	0.800412	0.00221601	0.801517	-0.000312545	-0.00349874	-0.00218856	0.00157829	-0.00110539	0.00221601	3226.63	3181.69	3352.27	3262.13	717.184	664.246	838.548	758.688	0.793222	0.797251	0.799219	0.800405	0.797524	0.00314917	0.801517	-0.00829473	-0.00426566	-0.00229858	-0.00111175	-0.00399268	0.00314917	3291.95	3406.76	3371.24	3336.75	753.801	867.45	818.45
78.8	3349.95	3279.46	3264.19	3266.48	802.79	748.039	735.223	740.45	0.786425	0.78341	0.78578	0.790547	0.78654	0.00296931	0.788745	-0.00232064	-0.00533571	-0.00296568	0.00180211	-0.00220498	0.00296931	3214.21	3170.59	3338.56	3249.96	704.758	653.154	824.842	746.522	0.779479	0.783938	0.786156	0.78757	0.784286	0.00353608	0.788745	-0.0092666	-0.0048069	-0.00258971	-0.0011752	-0.0044596	0.00353608	3278.94	3392.47	3358.24	3324.41	740.794	853.161	805.448
79	3333.24	3263.88	3250.19	3253.24	786.082	732.459	721.221	727.21	0.770057	0.767093	0.770815	0.776411	0.771094	0.00389149	0.774933	-0.00487541	-0.0078395	-0.00411722	0.00147848	-0.00383841	0.00389149	3200.29	3158.14	3323.82	3236.56	690.836	640.699	810.096	733.121	0.76408	0.768989	0.772101	0.773433	0.769651	0.00415424	0.774933	-0.0108523	-0.00594338	-0.0028316	-0.00150002	-0.00528182	0.00415424	3264.84	3377.19	3344.4	3310.66	726.693	837.883	791.608
79.2	3314.39	3246.35	3234.74	3238.83	767.226	714.927	705.774	712.803	0.751586	0.748733	0.754306	0.761029	0.753913	0.00526139	0.759577	-0.00799163	-0.0108447	-0.00527133	0.00145181	-0.00566397	0.00526139	3184.29	3144.09	3307.09	3222.1	674.836	626.648	793.368	718.662	0.746384	0.752125	0.756158	0.758179	0.753211	0.00520067	0.759577	-0.013193	-0.00745228	-0.00341971	-0.00139886	-0.00636596	0.00520067	3249.01	3360.28	3328.71	3295.66	710.863	820.966	775.919
79.4	3292.29	3226.75	3217.29	3222.35	745.13	695.333	688.323	696.317	0.72994	0.728212	0.735655	0.743428	0.734309	0.00686124	0.742048	-0.012108	-0.0138366	-0.00639295	0.00137963	-0.00773948	0.00686124	3165.62	3127.91	3288.21	3205.56	656.173	610.472	774.49	702.117	0.725743	0.73271	0.738165	0.740724	0.734335	0.00663195	0.742048	-0.0163054	-0.00933843	-0.00388333	-0.00132464	-0.00771294	0.00663195	3230.86	3341.2	3311.11	3278.72	692.706	801.894	758.316
79.6	3267.03	3204.17	3197.15	3203.71	719.87	672.747	668.175	677.681	0.705195	0.704558	0.714122	0.723531	0.711851	0.00892711	0.721768	-0.0165739	-0.0172105	-0.00764642	0.00176269	-0.00991703	0.00892711	3144.02	3109.31	3266.17	3186.45	634.569	591.871	752.45	683.006	0.701848	0.710385	0.717159	0.720562	0.712488	0.00825904	0.721768	-0.0199202	-0.0113836	-0.00460951	-0.00120647	-0.00927995	0.00825904	3210.11	3318.73	3290.99	3259.23	671.959	779.416	738.197
79.8	3237.96	3178.19	3174.06	3181.81	690.796	646.769	645.093	655.782	0.676713	0.677351	0.689452	0.700151	0.685917	0.0111533	0.698056	-0.0213431	-0.0207055	-0.00860428	0.00209454	-0.0121396	0.0111533	3119.53	3087.82	3241.06	3164.55	610.081	570.379	727.338	661.105	0.674764	0.684589	0.693225	0.697457	0.687509	0.0100432	0.698056	-0.023293	-0.0134672	-0.00483173	-0.000599785	-0.0105479	0.0100432	3185.99	3292.23	3267.17	3236.54	647.845	752.916	714.385
80	3203.53	3147.73	3147	3156.24	656.366	616.312	618.03	630.213	0.642986	0.645455	0.660529	0.672852	0.655455	0.013951	0.670044	-0.0270585	-0.0245896	-0.00951546	0.00280791	-0.0145889	0.013951	3090.44	3062.55	3211.06	3138.99	580.988	545.105	697.341	635.554	0.642586	0.654255	0.664635	0.6705	0.657994	0.012273	0.670044	-0.0274578	-0.0157896	-0.00540941	0.000455999	-0.0120502	0.012273	3157.39	3260.56	3239.1	3209.95	619.237	721.249	686.31
80.2	3162.68	3111.5	3114.45	3125.42	615.521	580.077	585.481	599.39	0.602974	0.607506	0.625741	0.639943	0.619041	0.0170589	0.636553	-0.0335792	-0.0290472	-0.010812	0.00339046	-0.017512	0.0170589	3055.85	3032.13	3175.78	3108.36	546.403	514.689	662.061	604.923	0.604335	0.617748	0.631009	0.638185	0.622819	0.0149508	0.636553	-0.0322182	-0.018805	-0.00554391	0.00163214	-0.0137338	0.0149508	3123.87	3222.87	3206.08	3178.66	585.717	683.559	653.29
80.4	3114.85	3068.26	3075.71	3088.54	567.688	536.842	546.745	562.513	0.556115	0.562227	0.584341	0.600571	0.575814	0.0204799	0.596947	-0.0408313	-0.0347197	-0.0126056	0.00362471	-0.021133	0.0204799	3014.83	2995.9	3133.58	3071.93	505.381	478.465	619.855	568.494	0.558963	0.57427	0.590783	0.599753	0.580942	0.0180579	0.596947	-0.0379834	-0.0226768	-0.00616409	0.00280614	-0.0160045	0.0180579	3083.91	3177.65	3166.36	3141.65	545.759	638.338	613.567
80.6	3059.11	3017.46	3029.62	3044.56	511.95	486.036	500.648	518.527	0.501514	0.509018	0.535075	0.55361	0.524804	0.0239921	0.54983	-0.0483161	-0.0408116	-0.0147554	0.00377956	-0.0250259	0.0239921	2966.74	2953.06	3083.36	3028.51	457.286	435.624	569.638	525.073	0.505769	0.522851	0.542921	0.553945	0.531372	0.0213777	0.54983	-0.0440606	-0.0269788	-0.00690911	0.00411499	-0.0184584	0.0213777	3036.6	3124.42	3119.07	3097.37	498.449	585.105	566.278
80.8	2996.36	2959.59	2976.31	2993.53	449.197	428.167	447.336	467.501	0.44004	0.448413	0.478097	0.499131	0.46642	0.0272429	0.495357	-0.0553179	-0.0469446	-0.0172605	0.00377334	-0.0289374	0.0272429	2911.95	2903.9	3024.92	2977.4	402.504	386.459	511.2	473.96	0.445179	0.463842	0.487223	0.500021	0.474066	0.0243981	0.495357	-0.0501784	-0.0315159	-0.008134	0.00466398	-0.0212911	0.0243981	2982.11	3063.32	3064.15	3045.7	443.961	524.011	511.357
81	2929.04	2896.84	2917.22	2935.84	381.879	365.421	388.254	409.807	0.374094	0.3827	0.414952	0.437534	0.40232	0.0293329	0.434409	-0.0603152	-0.0517091	-0.0194566	0.00312479	-0.0320891	0.0293329	2853.12	2850.14	2959.97	2919.8	343.674	332.697	446.249	416.358	0.380112	0.399315	0.425319	0.439251	0.410999	0.0264184	0.434409	-0.054297	-0.0350942	-0.00909008	0.0048425	-0.0234097	0.0264184	2922.12	2995.66	3002.28	2987.24	383.966	456.355	449.488
81.2	2860.45	2832.36	2855.17	2874.25	313.293	300.942	326.198	348.215	0.306906	0.315172	0.348628	0.371774	0.33562	0.030105	0.369412	-0.0625051	-0.0542391	-0.0207832	0.00236285	-0.0337911	0.030105	2793.02	2794.58	2890.58	2857.77	283.569	277.14	376.855	354.332	0.313634	0.332633	0.35918	0.373815	0.344816	0.0268826	0.369412	-0.0557777	-0.0367783	-0.0102318	0.00440377	-0.024596	0.0268826	2858.94	2923.77	2935.55	2923.61	320.786	384.465	382.759
81.4	2794.46	2769.97	2792.96	2811.69	247.3	238.546	263.991	285.664	0.242258	0.249825	0.282145	0.304991	0.269805	0.0291454	0.30315	-0.060892	-0.053325	-0.0210057	0.0018411	-0.0333454	0.0291454	2734.78	2740.28	2820.66	2794.53	225.328	222.837	306.942	291.089	0.249218	0.267457	0.292546	0.307095	0.279079	0.0257747	0.30315	-0.0539323	-0.0356935	-0.0106046	0.00394462	-0.0240715	0.0257747	2796.47	2851.85	2867.89	2857.51	258.32	312.538	315.097
81.6	2735.25	2713.58	2735.09	2752	188.091	182.165	206.122	225.971	0.184256	0.190779	0.220296	0.24126	0.209148	0.0265359	0.23997	-0.055714	-0.0491916	-0.0196746	0.00128949	-0.0308227	0.0265359	2682.04	2690.29	2754.8	2733.76	172.588	172.848	241.079	230.319	0.190886	0.207459	0.229772	0.242983	0.217775	0.0231578	0.23997	-0.0490844	-0.0325115	-0.0101979	0.00301304	-0.0221952	0.0231578	2738.51	2784.04	2802.97	2793.52	200.358	244.73	250.18
81.8	2685.44	2665.89	2684.05	2698.32	138.282	134.47	155.078	172.287	0.135463	0.140829	0.165742	0.183943	0.156494	0.0225586	0.182865	-0.0474019	-0.0420359	-0.0171227	0.00107815	-0.0263706	0.0225586	2637	2647.15	2696.17	2679.34	127.554	129.714	182.452	175.905	0.141078	0.155687	0.173894	0.185577	0.164059	0.0196466	0.182865	-0.0417867	-0.0271779	-0.0089706	0.00271208	-0.0188058	0.0196466	2688.04	2723.69	2744.14	2734.73	149.891	184.377	191.346
82	2646	2627.76	2641.86	2653.51	98.8406	96.3445	112.886	127.477	0.0968256	0.1009	0.120649	0.136102	0.113619	0.0182455	0.134508	-0.0376826	-0.0336081	-0.0138596	0.0015939	-0.0208891	0.0182455	2600.77	2612.02	2647.15	2633.16	91.3157	94.581	133.431	129.725	0.100997	0.113519	0.127173	0.136858	0.119637	0.0156866	0.134508	-0.033511	-0.0209888	-0.00733529	0.00234946	-0.0148714	0.0156866	2646.94	2673.73	2694.35	2684.07	108.79	134.419	141.563
82.2	2616.75	2599.23	2608.89	2618.09	69.5922	67.8135	79.919	92.0557	0.0681735	0.0710201	0.0854146	0.0982839	0.080723	0.0139288	0.0958447	-0.0276712	-0.0248246	-0.0104301	0.00243923	-0.0151217	0.0139288	2573.21	2584.79	2608.64	2596.53	63.764	67.3466	94.9248	93.093	0.0705245	0.0808318	0.0904727	0.0982118	0.0850102	0.0119919	0.0958447	-0.0253202	-0.0150129	-0.00537202	0.00236711	-0.0108345	0.0119919	2615.49	2634.95	2654.8	2642.73	77.3406	95.6374	102.012
82.4	2596.19	2579.23	2584.8	2591.75	49.0307	47.8128	55.8307	65.7234	0.0480312	0.0500736	0.0596699	0.0701701	0.0569862	0.0101488	0.0668573	-0.0188262	-0.0167837	-0.00718746	0.00331279	-0.00987114	0.0101488	2553.77	2564.97	2580.41	2569	44.3238	47.5258	66.6868	65.5639	0.0490231	0.0570422	0.063559	0.069169	0.0596983	0.00867207	0.0668573	-0.0178342	-0.00981516	-0.0032983	0.00231168	-0.007159	0.00867207	2592.92	2606.51	2624.8	2611.57	54.7666	67.2016	72.0113
82.6	2582.44	2565.74	2567.89	2573.06	35.2756	34.3222	38.9161	47.0337	0.0345565	0.0359451	0.0415922	0.0502159	0.0405774	0.00710961	0.0461396	-0.0115832	-0.0101945	-0.00454744	0.00407624	-0.00556222	0.00710961	2540.46	2551.47	2560.51	2549.46	31.0083	34.0317	46.7911	46.0194	0.0342959	0.0408461	0.0445966	0.0485498	0.0420721	0.00606371	0.0461396	-0.0118437	-0.00529354	-0.00154306	0.00241021	-0.00406752	0.00606371	2577.4	2586.56	2603.19	2588.97	39.2533	47.2523	50.3976
82.8	2573.25	2557.07	2556.66	2560.44	26.0879	25.6527	27.6925	34.4079	0.0255561	0.0268657	0.0295968	0.0367359	0.0296886	0.00499062	0.03216	-0.00660386	-0.00529424	-0.00256319	0.00457592	-0.00247134	0.00499062	2531.97	2542.53	2547.09	2535.82	22.5183	25.0902	33.3658	32.3834	0.0249057	0.0301142	0.0318009	0.034164	0.0302462	0.00392872	0.03216	-0.00725423	-0.00204579	-0.000359098	0.00200407	-0.00191376	0.00392872	2567.06	2573.53	2588.99	2573.59	28.9138	34.2166	36.1989
83	2567.2	2551.74	2549.24	2551.9	20.0446	20.321	20.2664	25.8661	0.0196359	0.0212818	0.02166	0.0276161	0.0225485	0.00349082	0.0230437	-0.00340773	-0.00176184	-0.00138368	0.00457243	-0.000495207	0.00349082	2526.63	2536.79	2538.1	2526.84	17.1803	19.3451	24.3838	23.3993	0.0190019	0.0232186	0.0232401	0.024686	0.0225366	0.00245453	0.0230437	-0.0040418	0.000174947	0.000196468	0.00164229	-0.000507023	0.00245453	2560.28	2564.82	2579.8	2563.59	22.1259	25.507	27.0132
83.2	2563.13	2548.42	2544.46	2545.97	15.9663	16.9969	15.4916	19.9409	0.0156408	0.0178005	0.0165568	0.0212901	0.0178221	0.00247563	0.0172584	-0.0016176	0.000542133	-0.000701578	0.00403167	0.000563657	0.00247563	2523.23	2533.27	2532.64	2520.7	13.7781	15.833	18.9233	17.2579	0.0152389	0.0190033	0.0180358	0.0182068	0.0176212	0.00164322	0.0172584	-0.00201954	0.00174486	0.000777395	0.00094843	0.000362788	0.00164322	2555.78	2559.03	2573.78	2557.59	17.6262	19.7242	20.9901
83.4	2560.1	2545.83	2541.48	2541.96	12.9416	14.4136	12.5127	15.9253	0.0126777	0.0150952	0.0133731	0.0170028	0.0145372	0.00193245	0.0135038	-0.000826052	0.00159139	-0.000130707	0.00349897	0.0010334	0.00193245	2520.79	2530.74	2528.58	2516.89	11.34	13.2976	14.8601	13.4495	0.0125423	0.0159603	0.0141631	0.0141891	0.0142137	0.00139611	0.0135038	-0.00096151	0.0024565	0.000659305	0.000685253	0.000709886	0.00139611	2552.56	2554.98	2569.62	2553.62	14.4102	15.6691	16.8288
83.6	2557.65	2543.72	2539.15	2539.14	10.4869	12.3011	10.1816	13.1124	0.0102731	0.0128828	0.0108818	0.0139996	0.0120093	0.001733	0.0109723	-0.000699174	0.00191053	-9.05189e-05	0.00302729	0.00103703	0.001733	2519.18	2528.82	2525.47	2514.23	9.72686	11.3775	11.7479	10.794	0.0107581	0.0136557	0.0111969	0.0113875	0.0117495	0.00129781	0.0109723	-0.000214148	0.00268344	0.000224579	0.000415217	0.000777271	0.00129781	2550.48	2552.27	2566.97	2551.03	12.3281	12.9601	14.1797
83.8	2555.71	2541.51	2537.31	2536.96	8.54538	10.0913	8.34011	10.9263	0.00837118	0.0105684	0.00891361	0.0116655	0.00987969	0.00151355	0.00897218	-0.000601009	0.00159626	-5.85724e-05	0.00269334	0.000907506	0.00151355	2517.6	2527.06	2523.16	2512.45	8.14937	9.615	9.43838	9.0058	0.0090134	0.0115403	0.0089957	0.009501	0.00976259	0.00120802	0.00897218	4.12143e-05	0.00256808	2.35179e-05	0.000528811	0.000790407	0.00120802	2549	2549.71	2564.25	2548.98	10.8465	10.4024	11.4574
84	2554	2539.31	2535.93	2534.96	6.84239	7.89031	6.96137	8.93032	0.0067029	0.0082634	0.00744006	0.00953452	0.00798522	0.00121371	0.00726374	-0.000560831	0.000999668	0.000176324	0.00227079	0.000721487	0.00121371	2516.16	2525.39	2521.48	2511	6.70999	7.95273	7.75514	7.56172	0.00742141	0.00954515	0.00739141	0.0079775	0.00808387	0.00101078	0.00726374	0.000157676	0.00228141	0.00012767	0.00071377	0.000820132	0.00101078	2547.45	2547.57	2561.66	2547.02	9.29972	8.25973	8.87318
84.2	2552.47	2537.21	2534.5	2533.2	5.30651	5.79235	5.52804	7.1666	0.00519834	0.00606624	0.00590817	0.00765148	0.00620606	0.0010349	0.00566744	-0.000469109	0.000398793	0.000240729	0.00198403	0.000538611	0.0010349	2514.77	2523.71	2519.48	2509.9	5.31792	6.27263	5.75772	6.46081	0.00588175	0.00752863	0.00548768	0.00681607	0.00642853	0.000920973	0.00566744	0.000214301	0.00186118	-0.000179769	0.00114862	0.000761084	0.000920973	2545.74	2545.74	2559.43	2544.97	7.5943	6.43228	6.63734
84.4	2551.15	2535.49	2533	2531.39	3.99371	4.07144	4.03047	5.36493	0.0039123	0.00426396	0.00430762	0.00572791	0.00455295	0.000803049	0.00417722	-0.000264924	8.67357e-05	0.000130397	0.00155068	0.000375723	0.000803049	2513.46	2522.19	2517.85	2508.33	4.00502	4.75105	4.13055	4.89051	0.00442964	0.00570237	0.00393682	0.00515942	0.00480707	0.000780064	0.00417722	0.00025242	0.00152515	-0.000240399	0.000982199	0.000629842	0.000780064	2544.04	2543.98	2557.64	2542.98	5.8876	4.66559	4.85424
84.6	2549.87	2533.9	2531.71	2529.49	2.71241	2.48293	2.73881	3.46122	0.00265712	0.00260034	0.00292714	0.00369539	0.00297	0.000504175	0.00272666	-6.95418e-05	-0.000126323	0.00020048	0.000968734	0.000243337	0.000504175	2512.08	2520.44	2516.52	2506.73	2.62635	2.99508	2.80177	3.28753	0.0029048	0.0035948	0.00267037	0.0034683	0.00315957	0.000443082	0.00272666	0.000178142	0.00086814	-5.6293e-05	0.00074164	0.000432907	0.000443082	2542.02	2542.17	2555.69	2540.86	3.86609	2.86365	2.89557
84.8	2548.57	2532.59	2530.37	2527.63	1.41164	1.17181	1.40456	1.59996	0.00138286	0.00122722	0.00150114	0.00170821	0.00145486	0.000202759	0.00141621	-3.33534e-05	-0.000188991	8.49301e-05	0.000292002	3.8647e-05	0.000202759	2510.91	2518.87	2515.08	2505.04	1.45882	1.42976	1.3642	1.60466	0.00161349	0.00171605	0.00130022	0.0016929	0.00158066	0.000192052	0.00141621	0.000197273	0.000299839	-0.000115992	0.000276685	0.000164452	0.000192052	2539.82	2540.73	2554.14	2538.79	1.6727	1.41892	1.35147
85	2547.16	2531.42	2528.97	2526.03	-0.00381858	0.00190653	-0.000675896	-0.00291282	-3.74074e-06	1.99668e-06	-7.22373e-07	-3.10989e-06	-1.39408e-06	2.60763e-06	1.84022e-06	-5.58095e-06	1.56462e-07	-2.56259e-06	-4.95011e-06	-3.2343e-06	2.60763e-06	2509.45	2517.44	2513.72	2503.44	0.00329514	0.00358072	-0.00360105	0.00363398	3.64451e-06	4.29771e-06	-3.43215e-06	3.8338e-06	2.08597e-06	3.68896e-06	1.84022e-06	1.80429e-06	2.45749e-06	-5.27237e-06	1.99358e-06	2.45748e-07	3.68896e-06	2538.15	2539.31	2552.79	2537.04	0.00146622	0.00248064	0.00325739
[truncated: 109 more columns]

## Sheet: Data Fig 2AB - Table Keys Fig2A
Table Keys Fig2AB
A1-4, B1-4, C1-4 etc	Well reference for 96-well plate
BL	Base line subtracted fluorescent value (Subtraction of fluorescent value at the highest temperature from each value)
Norm	Normalized fluorescence (Division of each value with the fluorescent value at the lowest temperature)
DC	Difference curve (Subtraction of normalized melting curve of control from normalized melting curve of test sample)
SD	Standard Deviation

## Sheet: Data Fig 2CD - Data Fig 2CD
Data Fig 2CD
													Mean A5-8							Mean DC A														Mean B5-8							Mean DC B
Temperature	A5	A6	A7	A8	BL-A5	BL-A6	BL-A7	BL-A8	Norm A5	Norm A6	Norm A7	Norm A8	Cas9-Fok1 Control	SD A5-8	Mean Mock	DC A5	DC A6	DC A7	DC A8	Cas9-Fok1 Control	SD DC A	B5	B6	B7	B8	BL-B5	BL-B6	BL-B7	BL-B8	Norm B5	Norm B6	Norm B7	Norm B8	S1 gRNA Cl.1	SD B5-8	Mean Mock	DC B5	DC B6	DC B7	DC B8	S1 gRNA Cl.1	SD DC B	C5	C6	C7	C8	BL-C5	BL-C6	BL-C7
75	3613.6	3722.48	3910.85	3848.98	1084.57	1189.94	1359.47	1301.18	1	1	1	1	1	2.08623e-06	1	2.23065e-06	3.28678e-06	-3.27488e-07	-1.1335e-06	1.01411e-06	2.08623e-06	3681.98	3735.87	3842.78	3928.32	1170.64	1214.32	1315.82	1364.32	0.999997	1	0.999999	1	1	2.71357e-06	1	-3.81103e-06	2.67552e-07	-1.38568e-06	2.62678e-06	-5.75596e-07	2.71357e-06	3898.05	3840.01	3905.42	4035.06	1346.28	1279.52	1280.79
75.2	3602.05	3710.05	3897.4	3835.8	1073.02	1177.51	1346.02	1288	0.989352	0.989553	0.990105	0.989872	0.994861	0.000333739	0.989611	-0.000258645	-5.75444e-05	0.000493813	0.000261205	0.000109707	0.000333739	3670.25	3722.9	3829.73	3913.74	1158.91	1201.35	1302.77	1349.74	0.989983	0.989317	0.99008	0.989312	0.989673	0.000415984	0.989611	0.000372558	-0.000293591	0.000469544	-0.000298757	6.24386e-05	0.000415984	3884.2	3827.07	3892.48	4019.7	1332.43	1266.58	1267.85
75.4	3590.21	3697.29	3883.93	3822.9	1061.18	1164.75	1332.55	1275.1	0.978434	0.978834	0.980195	0.979957	0.984538	0.000853739	0.979094	-0.000660028	-0.000259966	0.00110063	0.000862608	0.000260811	0.000853739	3658.05	3709.38	3816.56	3898.92	1146.71	1187.83	1289.6	1334.92	0.979555	0.978184	0.980077	0.978453	0.979067	0.000897139	0.979094	0.000460595	-0.000910634	0.000982373	-0.000641152	-2.72045e-05	0.000897139	3870.34	3813.87	3878.88	4004.06	1318.57	1253.38	1254.25
75.6	3577.75	3684.74	3869.77	3809.55	1048.72	1152.2	1318.39	1261.75	0.96695	0.968287	0.969781	0.969697	0.974017	0.00134065	0.968541	-0.00159129	-0.000253957	0.00123943	0.00115524	0.000137354	0.00134065	3645.63	3695.6	3802.78	3884.24	1134.29	1174.05	1275.82	1320.24	0.968946	0.966841	0.9696	0.967692	0.96827	0.00123852	0.968541	0.000404751	-0.00170015	0.00105884	-0.000849124	-0.000271419	0.00123852	3855.74	3799.93	3865.07	3988.15	1303.97	1239.44	1240.44
75.8	3565.02	3672.26	3855.77	3795.64	1035.99	1139.72	1304.39	1247.84	0.955209	0.957792	0.959481	0.959005	0.963275	0.00191239	0.957584	-0.00237583	0.000207743	0.00189631	0.00142053	0.000287187	0.00191239	3632.92	3681.97	3788.68	3869.56	1121.58	1160.42	1261.72	1305.56	0.958087	0.95561	0.958887	0.956932	0.957379	0.00142668	0.957584	0.000502796	-0.00197485	0.00130247	-0.000652724	-0.000205575	0.00142668	3841.06	3785.77	3850.64	3971.42	1289.29	1225.28	1226.01
76	3552.13	3659.16	3841.12	3781.09	1023.1	1126.62	1289.74	1233.29	0.943325	0.946791	0.948706	0.947821	0.952266	0.00235741	0.946434	-0.00310856	0.000357069	0.00227225	0.00138731	0.000227017	0.00235741	3619.74	3667.95	3773.63	3854.39	1108.4	1146.4	1246.67	1290.39	0.946832	0.944064	0.947445	0.945813	0.946038	0.00147827	0.946434	0.000398265	-0.00236948	0.00101101	-0.000621124	-0.000395332	0.00147827	3825.94	3771.11	3835.83	3954.02	1274.17	1210.62	1211.2
76.2	3539.02	3645.2	3826.04	3765.6	1009.99	1112.66	1274.66	1217.8	0.931237	0.935058	0.937617	0.935921	0.94081	0.00269894	0.934909	-0.00367122	0.000149905	0.00270876	0.00101243	4.99686e-05	0.00269894	3606.25	3653.84	3758.57	3839.41	1094.91	1132.29	1231.61	1275.41	0.935311	0.932448	0.936005	0.934835	0.93465	0.0015443	0.934909	0.000402894	-0.00246014	0.00109645	-7.39926e-05	-0.000258696	0.0015443	3810.67	3756.31	3820.69	3936.86	1258.9	1195.82	1196.06
76.4	3525.63	3630.85	3810.07	3749.19	996.602	1098.31	1258.69	1201.39	0.918891	0.922992	0.925871	0.923307	0.928862	0.00288685	0.922942	-0.00405088	5.0145e-05	0.00292932	0.000365114	-0.000176577	0.00288685	3592.21	3639.39	3742.49	3823.99	1080.87	1117.84	1215.53	1259.99	0.923313	0.920551	0.923782	0.923532	0.922795	0.00150773	0.922942	0.000371155	-0.00239083	0.000839499	0.000590115	-0.000147514	0.00150773	3794.93	3741.01	3805.2	3919.17	1243.16	1180.52	1180.57
76.6	3511.96	3615.68	3793.52	3732.23	982.929	1083.14	1242.14	1184.43	0.906284	0.910245	0.913691	0.91027	0.916444	0.00302797	0.91043	-0.00414624	-0.000185176	0.00326087	-0.0001604	-0.000307734	0.00302797	3577.32	3623.81	3725.64	3807.08	1065.98	1102.26	1198.68	1243.08	0.910598	0.907722	0.910973	0.911138	0.910108	0.00160655	0.91043	0.000167955	-0.00270868	0.000542112	0.000707587	-0.000322757	0.00160655	3778.87	3725.58	3788.84	3900.8	1227.1	1165.09	1164.21
76.8	3497.79	3599.73	3775.4	3714.53	968.761	1067.19	1224.02	1166.73	0.893222	0.896841	0.900365	0.896668	0.903448	0.00291734	0.897272	-0.00405075	-0.000430917	0.00309292	-0.000604644	-0.000498349	0.00291734	3561.56	3607.19	3707.49	3788.9	1050.22	1085.64	1180.53	1224.9	0.897131	0.894031	0.897179	0.897809	0.896537	0.00169952	0.897272	-0.000141298	-0.00324185	-9.34579e-05	0.000536501	-0.000735027	0.00169952	3762.04	3709.29	3771.78	3881.64	1210.27	1148.8	1147.15
77	3482.78	3582.83	3756.32	3695.89	953.745	1050.29	1204.94	1148.09	0.879377	0.882645	0.886332	0.882347	0.889725	0.00284948	0.883061	-0.00368426	-0.000415862	0.00327074	-0.000713893	-0.00038582	0.00284948	3545.17	3589.15	3688.45	3769.53	1033.83	1067.6	1161.49	1205.53	0.883133	0.879172	0.882713	0.883615	0.882158	0.00202474	0.883061	7.23549e-05	-0.00388873	-0.000347692	0.000554553	-0.000902378	0.00202474	3744.03	3691.81	3753.45	3860.97	1192.26	1131.32	1128.82
77.2	3466.38	3564.57	3735.08	3675.73	937.347	1032.03	1183.7	1127.93	0.864256	0.867298	0.870707	0.866853	0.874977	0.0026499	0.867559	-0.00330208	-0.000260263	0.003148	-0.000705848	-0.000280048	0.0026499	3526.98	3569.51	3667.09	3747.64	1015.64	1047.96	1140.13	1183.64	0.867594	0.863004	0.866476	0.867564	0.866159	0.00216697	0.867559	3.49508e-05	-0.00455462	-0.00108305	5.75029e-06	-0.00139924	0.00216697	3724.22	3672.58	3733.14	3837.85	1172.45	1112.09	1108.51
77.4	3448.13	3544.38	3711.31	3653.21	919.103	1011.84	1159.93	1105.41	0.847436	0.850326	0.853225	0.849548	0.858706	0.00239568	0.850323	-0.0028871	3.67954e-06	0.00290257	-0.00077482	-0.000188918	0.00239568	3506.72	3547.98	3643.51	3723.06	995.378	1026.43	1116.55	1159.06	0.850285	0.845274	0.848556	0.84955	0.848416	0.00221135	0.850323	-3.72072e-05	-0.00504833	-0.00176664	-0.000772799	-0.00190624	0.00221135	3701.92	3650.77	3710.34	3811.81	1150.15	1090.28	1085.71
77.6	3427.29	3521.35	3683.67	3627.3	898.255	988.808	1132.29	1079.5	0.828213	0.830973	0.832891	0.829629	0.84028	0.00199228	0.830458	-0.00224495	0.000514839	0.0024328	-0.000829602	-3.17289e-05	0.00199228	3483.65	3523.92	3616.5	3695.34	972.308	1002.37	1089.54	1131.34	0.830578	0.825461	0.828029	0.829234	0.828326	0.00217527	0.830458	0.000119677	-0.00499774	-0.00242893	-0.00122389	-0.00213272	0.00217527	3676.25	3625.19	3684.37	3781.92	1124.48	1064.7	1059.74
77.8	3402.71	3494.19	3651.36	3596.68	873.677	961.646	1099.98	1048.88	0.805552	0.808146	0.809126	0.806096	0.818828	0.00168698	0.807049	-0.00149683	0.00109779	0.00207755	-0.000952672	0.00018146	0.00168698	3456.89	3495.7	3585.04	3662.71	945.554	974.152	1058.08	1098.71	0.807724	0.802221	0.804119	0.805319	0.804846	0.00230402	0.807049	0.00067489	-0.00482817	-0.00292917	-0.00172931	-0.00220294	0.00230402	3646.06	3594.8	3653.39	3746.58	1094.29	1034.31	1028.76
78	3373.38	3461.87	3612.5	3559.51	844.354	929.329	1061.12	1011.71	0.778515	0.780988	0.780541	0.777531	0.793312	0.00164325	0.77888	-0.000364706	0.00210822	0.0016613	-0.00134902	0.000513949	0.00164325	3424.69	3462	3546.76	3622.91	913.348	940.454	1019.8	1058.91	0.780213	0.774469	0.775027	0.776145	0.776463	0.00259471	0.77888	0.00133293	-0.00441033	-0.00385276	-0.00273461	-0.00241619	0.00259471	3609.7	3558.69	3616.24	3704.27	1057.93	998.204	991.606
78.2	3338	3422.66	3565.72	3514.24	808.97	890.122	1014.34	966.443	0.74589	0.74804	0.746127	0.742744	0.762547	0.00219331	0.744306	0.00158315	0.00373319	0.00182048	-0.00156274	0.00139352	0.00219331	3386.06	3420.87	3500.73	3574.54	874.72	899.321	973.774	1010.54	0.747215	0.740596	0.740051	0.740695	0.742139	0.00339572	0.744306	0.00290873	-0.00371005	-0.00425534	-0.00361181	-0.00216712	0.00339572	3565.56	3514.29	3571.14	3652.74	1013.79	953.801	946.515
78.4	3294.89	3374.87	3508.62	3459.09	765.864	842.335	957.237	911.286	0.706146	0.70788	0.704125	0.700353	0.725163	0.00323542	0.701769	0.00437682	0.00611101	0.00235657	-0.00141558	0.00285721	0.00323542	3339.58	3370.55	3444.16	3515.24	828.243	849.003	917.198	951.241	0.707513	0.699159	0.697054	0.697227	0.700238	0.00494281	0.701769	0.00574426	-0.00260991	-0.00471484	-0.00454161	-0.00153052	0.00494281	3512.13	3460.56	3516.12	3589.79	960.361	900.075	891.49
78.6	3242.42	3316.29	3439.4	3391.71	713.393	783.747	888.017	843.906	0.657766	0.658644	0.653209	0.64857	0.679586	0.00464267	0.649397	0.00836875	0.00924707	0.00381172	-0.000827099	0.00515011	0.00464267	3283.24	3309.41	3375.03	3442.23	771.897	787.856	848.072	878.231	0.65938	0.648805	0.64452	0.643713	0.649105	0.00720568	0.649397	0.00998345	-0.000592188	-0.0048769	-0.00568358	-0.000292306	0.00720568	3447.04	3394.95	3448.99	3512.66	895.266	834.461	824.357
78.8	3179.19	3245.14	3355.86	3310.24	650.159	712.599	804.481	762.442	0.599463	0.598853	0.591761	0.585962	0.624278	0.00640342	0.585908	0.0135544	0.0129442	0.00585241	5.36937e-05	0.00810118	0.00640342	3214.53	3234.97	3291.45	3353.28	703.189	713.416	764.49	789.283	0.600687	0.587502	0.580999	0.578517	0.586927	0.00992549	0.585908	0.014779	0.00159397	-0.0049094	-0.00739125	0.00101808	0.00992549	3367.6	3315.58	3368.1	3419.95	815.825	755.089	743.465
79	3104.75	3161.04	3257.87	3215.56	575.721	628.5	706.494	667.761	0.530829	0.528178	0.519683	0.513197	0.558491	0.00806639	0.511813	0.0190156	0.0163648	0.0078702	0.00138368	0.0111586	0.00806639	3133.78	3148.04	3194.44	3249.97	622.443	626.493	667.481	685.972	0.531712	0.515921	0.507274	0.502794	0.514425	0.0127473	0.511813	0.0198987	0.00410814	-0.00453907	-0.00901893	0.00261221	0.0127473	3274.35	3222.23	3273.8	3312.49	722.576	661.74	649.171
79.2	3021.04	3066.58	3148.52	3110.48	492.013	534.04	597.141	562.679	0.453648	0.448796	0.439245	0.432437	0.483252	0.00951323	0.43009	0.0235582	0.0187059	0.0091557	0.00234758	0.0134418	0.00951323	3042.65	3051.46	3086.77	3136.06	531.309	529.906	559.809	572.057	0.453862	0.436381	0.425445	0.419298	0.433746	0.0151575	0.43009	0.0237724	0.00629113	-0.00464474	-0.0107917	0.00365676	0.0151575	3169.11	3118.83	3169.94	3194.15	617.34	558.344	545.307
79.4	2931.71	2966.31	3033.86	3000.76	402.684	433.769	482.478	452.955	0.371284	0.36453	0.354902	0.348111	0.401619	0.0102445	0.345146	0.0261385	0.0193843	0.00975604	0.00296547	0.0145611	0.0102445	2945.19	2949.83	2975.18	3018.09	433.853	428.275	448.22	454.088	0.370611	0.352687	0.340639	0.332831	0.349192	0.0164502	0.345146	0.0254657	0.0075414	-0.00450638	-0.0123144	0.00404659	0.0164502	3056.45	3010.01	3062.26	3071.43	504.679	449.516	437.632
79.6	2842.76	2867.44	2921.73	2894.23	313.733	334.903	370.354	346.433	0.28927	0.281446	0.272425	0.266245	0.318527	0.0101064	0.263435	0.0258348	0.0180109	0.0089904	0.00281063	0.0139117	0.0101064	2847.91	2849.96	2867.46	2905.19	336.57	328.407	340.504	341.195	0.287509	0.270446	0.258777	0.250084	0.266704	0.0161857	0.263435	0.0240747	0.0070108	-0.0046577	-0.0133507	0.00326928	0.0161857	2944.34	2904.26	2958.69	2954.09	392.566	343.769	334.056
79.8	2761.25	2778.4	2821.46	2799.71	232.222	245.856	270.082	251.911	0.214114	0.206612	0.198667	0.193602	0.240298	0.00900787	0.191452	0.0226626	0.0151605	0.00721503	0.00215046	0.0117971	0.00900787	2759.71	2761.31	2772.76	2807.73	248.372	239.758	245.798	243.727	0.212167	0.197442	0.186802	0.178643	0.193764	0.0144835	0.191452	0.0207157	0.0059906	-0.00464934	-0.0128085	0.00231211	0.0144835	2842.4	2810.43	2868.13	2851.3	290.627	249.938	243.504
80	2692.99	2705.18	2739.81	2723.01	163.957	172.635	188.433	175.206	0.151172	0.145079	0.138608	0.134651	0.172813	0.00726988	0.133586	0.0175862	0.0114929	0.00502157	0.00106509	0.00879142	0.00726988	2686.14	2689.01	2696.91	2730.77	174.799	167.464	169.947	166.771	0.14932	0.137907	0.129157	0.122238	0.134655	0.0116911	0.133586	0.0157334	0.00432104	-0.00442928	-0.0113487	0.00106912	0.0116911	2756.92	2734.3	2796.01	2768.99	205.148	173.812	171.382
80.2	2640.66	2650.26	2679.21	2666.48	111.633	117.717	127.832	118.682	0.102928	0.0989272	0.0940311	0.0912111	0.119576	0.00519544	0.0911567	0.0117713	0.0077705	0.0028744	5.43393e-05	0.00561763	0.00519544	2630.41	2635.09	2641.7	2675.45	119.071	113.543	114.736	111.448	0.101714	0.0935031	0.0871974	0.0816878	0.0910256	0.0086069	0.0911567	0.0105576	0.00234638	-0.00395933	-0.00946891	-0.000131068	0.0086069	2692.01	2678.12	2743.3	2708.99	140.238	117.63	118.67
80.4	2604.51	2613.24	2638.4	2628.4	75.4835	80.6981	87.0181	80.6019	0.0695976	0.0678169	0.0640088	0.0619452	0.0813083	0.00349048	0.0628645	0.00673314	0.0049524	0.00114433	-0.000919284	0.00297765	0.00349048	2592.21	2599.01	2605.23	2640.2	80.8671	77.4626	78.2669	76.1975	0.0690794	0.0637909	0.0594814	0.0558502	0.0620505	0.00570024	0.0628645	0.00621489	0.000926403	-0.00338307	-0.00701432	-0.000814024	0.00570024	2647.37	2640.89	2708.45	2669.69	95.6002	80.4036	83.8187
80.6	2581.83	2590.73	2613.5	2605.39	52.8025	58.1884	62.1166	57.5923	0.0486852	0.0489002	0.0456917	0.0442616	0.0563634	0.00228095	0.0457095	0.00297576	0.00319076	-1.7737e-05	-0.0014479	0.00117522	0.00228095	2568.88	2577.3	2583.71	2620.21	57.5384	55.7508	56.7452	56.2069	0.0491512	0.0459111	0.0431253	0.0411977	0.0448463	0.00346121	0.0457095	0.00344172	0.000201637	-0.00258417	-0.00451177	-0.000863144	0.00346121	2619.42	2618.46	2687.35	2645.9	67.6507	57.9688	62.717
80.8	2568.64	2577.75	2599.36	2592.5	39.6062	45.2095	47.9751	44.6974	0.0365179	0.0379931	0.0352895	0.0343514	0.0414613	0.00157665	0.0361191	0.000398799	0.001874	-0.000829555	-0.00176767	-8.11075e-05	0.00157665	2555.4	2564.66	2571.69	2609.09	44.0642	43.1121	44.7285	45.087	0.0376411	0.0355031	0.0339929	0.0330472	0.0350461	0.00200396	0.0361191	0.00152203	-0.000616018	-0.00212617	-0.00307184	-0.001073	0.00200396	2603.33	2605.83	2674.96	2632.36	51.5627	45.3366	50.3322
81	2561	2570.46	2591.47	2585.03	31.9718	37.9219	40.0899	37.2321	0.0294788	0.0318688	0.0294893	0.0286141	0.0329504	0.00139883	0.0306291	-0.0011503	0.00123967	-0.0011398	-0.00201501	-0.000766358	0.00139883	2547.72	2557.24	2564.61	2602.99	36.3817	35.6875	37.6544	38.9905	0.0310785	0.0293889	0.0286167	0.0285787	0.0294157	0.00116968	0.0306291	0.000449355	-0.00124024	-0.00201242	-0.0020504	-0.00121343	0.00116968	2594.44	2599.16	2667.26	2624.5	42.6738	38.672	42.6325
81.2	2556.58	2566.07	2586.69	2580.49	27.5536	33.53	35.3131	32.6929	0.0254051	0.0281779	0.0259756	0.0251256	0.0280169	0.00138385	0.0269987	-0.00159355	0.0011792	-0.00102304	-0.00187308	-0.000827618	0.00138385	2542.97	2552.7	2560.07	2599.68	31.6258	31.1459	33.1123	35.685	0.0270158	0.0256488	0.0251647	0.0261559	0.0259963	0.000791012	0.0269987	1.71275e-05	-0.00134987	-0.00183394	-0.000842786	-0.00100237	0.000791012	2589.18	2595.2	2662.16	2619.96	37.4125	34.706	37.5292
81.4	2553.69	2562.69	2583.39	2577.66	24.6572	30.1474	32.0144	29.8647	0.0227345	0.0253352	0.0235492	0.022952	0.0249069	0.00117972	0.024445	-0.00171042	0.000890276	-0.00089574	-0.00149293	-0.000802202	0.00117972	2539.84	2549.09	2556.73	2596.87	28.5045	27.5394	29.7655	32.8696	0.0243495	0.0226789	0.0226212	0.0240923	0.0234355	0.000913286	0.024445	-9.54498e-05	-0.00176605	-0.00182371	-0.000352622	-0.00100946	0.000913286	2585.78	2592.43	2658.49	2616.7	34.0135	31.9395	33.8637
81.6	2551.51	2560.01	2581.12	2575.33	22.4828	27.4696	29.7427	27.5279	0.0207297	0.0230848	0.0218782	0.0211561	0.0226775	0.00103057	0.0223694	-0.00163971	0.000715407	-0.000491252	-0.00121335	-0.000657226	0.00103057	2537.28	2546.42	2553.83	2594.21	25.9419	24.8722	26.8675	30.2131	0.0221604	0.0204824	0.0204189	0.0221452	0.0213017	0.000983108	0.0223694	-0.000209003	-0.00188704	-0.00195058	-0.000224286	-0.00106773	0.000983108	2583.53	2590.44	2655.49	2614.27	31.7585	29.9524	30.8635
81.8	2549.75	2557.78	2578.94	2573.27	20.7204	25.2404	27.5618	25.4668	0.0191047	0.0212115	0.0202739	0.0195721	0.0208764	0.000916668	0.0201926	-0.00108792	0.00101887	8.13437e-05	-0.000620514	-0.000152056	0.000916668	2534.89	2544.25	2551.21	2591.85	23.5499	22.6961	24.2459	27.8496	0.0201172	0.0186904	0.0184265	0.0204128	0.0194117	0.000998476	0.0201926	-7.54358e-05	-0.00150222	-0.00176614	0.000220187	-0.000780904	0.000998476	2581.23	2588.68	2652.96	2611.92	29.4561	28.186	28.3267
82	2548.14	2555.79	2576.98	2571.92	19.1098	23.2481	25.5983	24.1177	0.0176197	0.0195372	0.0188296	0.0185352	0.0193355	0.000794269	0.0182486	-0.000628968	0.00128855	0.000580991	0.0002866	0.000381793	0.000794269	2533.14	2542.48	2549	2589.75	21.8022	20.9346	22.0446	25.7546	0.0186242	0.0172398	0.0167535	0.0188772	0.0178737	0.00103714	0.0182486	0.000375552	-0.00100889	-0.00149513	0.000628566	-0.000374975	0.00103714	2579.17	2586.85	2650.8	2610.03	27.3964	26.3569	26.174
82.2	2546.55	2554.06	2575.14	2570.69	17.5158	21.5173	23.7555	22.8903	0.01615	0.0180827	0.0174741	0.017592	0.0179776	0.000826282	0.0166303	-0.000480312	0.00145238	0.000843774	0.000961656	0.000694375	0.000826282	2531.59	2540.94	2547.17	2587.42	20.2467	19.3942	20.2057	23.4208	0.0172954	0.0159712	0.015356	0.0171667	0.0164473	0.000940638	0.0166303	0.000665106	-0.000659094	-0.00127432	0.000536358	-0.000182987	0.000940638	2577.11	2584.97	2648.79	2608	25.3387	24.4825	24.1568
82.4	2544.86	2552.61	2573.4	2569.24	15.8298	20.075	22.0167	21.4374	0.0145955	0.0168706	0.016195	0.0164754	0.0166794	0.000998325	0.0151489	-0.000553406	0.0017217	0.00104615	0.00132649	0.000885234	0.000998325	2529.94	2539.81	2545.53	2585.6	18.5971	18.2641	18.5707	21.6	0.0158863	0.0150406	0.0141134	0.015832	0.0152181	0.00083171	0.0151489	0.000737414	-0.000108272	-0.00103546	0.000683157	6.92097e-05	0.00083171	2575.13	2583.12	2646.69	2606.03	23.3576	22.6339	22.0627
82.6	2543.38	2551.21	2571.3	2568.09	14.3548	18.6723	19.9228	20.2906	0.0132354	0.0156918	0.0146548	0.015594	0.0154141	0.00113937	0.0137618	-0.000526404	0.00192995	0.000892999	0.00183213	0.00103217	0.00113937	2528.26	2538.41	2544.14	2583.98	16.921	16.86	17.1845	19.9796	0.0144545	0.0138843	0.0130599	0.0146444	0.0140108	0.000711431	0.0137618	0.000692631	0.000122462	-0.00070191	0.000882522	0.000248926	0.000711431	2573.08	2581.09	2644.84	2604.1	21.3105	20.6015	20.2106
82.8	2541.93	2549.67	2569.5	2566.69	12.9016	17.1298	18.1231	18.8903	0.0118956	0.0143955	0.013331	0.0145179	0.0141645	0.00121596	0.0127094	-0.000813813	0.0016861	0.000621578	0.00180841	0.000825568	0.00121596	2526.92	2537.18	2542.7	2582.49	15.5821	15.6308	15.7378	18.4868	0.0133107	0.0128721	0.0119605	0.0135502	0.0129234	0.000700674	0.0127094	0.000601284	0.00016262	-0.000748989	0.000840783	0.000213925	0.000700674	2571.38	2579.12	2642.85	2602.62	19.607	18.6285	18.2222
83	2540.71	2548.24	2567.43	2564.88	11.6832	15.6997	16.0533	17.0791	0.0107722	0.0131937	0.0118085	0.0131258	0.01288	0.00115959	0.0117059	-0.00093374	0.00148775	0.000102548	0.00141988	0.000519109	0.00115959	2525.24	2535.84	2541.36	2580.57	13.8962	14.2917	14.3991	16.5668	0.0118706	0.0117693	0.0109431	0.0121429	0.0116815	0.000516907	0.0117059	0.000164652	6.33492e-05	-0.000762844	0.000436945	-2.44744e-05	0.000516907	2569.82	2577.17	2641.21	2600.8	18.0469	16.6816	16.5832
83.2	2539.32	2546.71	2565.53	2562.92	10.2886	14.1743	14.1472	15.1173	0.00948634	0.0119118	0.0104064	0.0116181	0.0115404	0.00112155	0.0107183	-0.00123201	0.00119345	-0.000311923	0.000899763	0.00013732	0.00112155	2523.75	2534.33	2540.05	2578.64	12.4051	12.7826	13.0929	14.6386	0.0105968	0.0105265	0.00995035	0.0107296	0.0104508	0.000344115	0.0107183	-0.000121509	-0.000191801	-0.000767997	1.12557e-05	-0.000267513	0.000344115	2568.36	2575.39	2639.92	2598.89	16.5938	14.9021	15.2938
83.4	2537.95	2545.23	2563.6	2561.11	8.92286	12.693	12.2217	13.3141	0.00822709	0.010667	0.00899005	0.0102323	0.0101924	0.00112176	0.00970285	-0.00147576	0.000964104	-0.0007128	0.000529487	-0.000173742	0.00112176	2522.34	2532.89	2538.68	2576.34	10.9974	11.345	11.7203	12.3399	0.00939438	0.00934266	0.00890722	0.00904475	0.00917225	0.000234435	0.00970285	-0.000308477	-0.000360196	-0.000795638	-0.000658105	-0.000530604	0.000234435	2566.88	2573.82	2638.55	2596.98	15.1134	13.3286	13.9198
83.6	2536.29	2543.66	2561.99	2559.19	7.26283	11.124	10.6072	11.3865	0.00669651	0.00934835	0.00780247	0.00875087	0.00883933	0.00115909	0.00860455	-0.00190804	0.000743799	-0.000802078	0.000146319	-0.000455	0.00115909	2521.23	2531.37	2537.23	2574.23	9.89029	9.82433	10.272	10.2282	0.00844862	0.0080904	0.00780653	0.00749691	0.00796061	0.000405691	0.00860455	-0.000155925	-0.000514151	-0.000798019	-0.00110763	-0.000643932	0.000405691	2565.08	2572.18	2637.26	2595.06	13.3118	11.6872	12.6268
83.8	2534.8	2542.37	2560.55	2557.44	5.77029	9.83317	9.17021	9.63514	0.00532035	0.00826359	0.00674543	0.00740493	0.00754156	0.00124218	0.00732841	-0.00200806	0.000935178	-0.000582981	7.65194e-05	-0.000394836	0.00124218	2519.82	2529.78	2535.84	2572.02	8.4846	8.23257	8.87869	8.01807	0.00724783	0.00677957	0.00674764	0.00587697	0.006663	0.000571728	0.00732841	-8.05783e-05	-0.000548839	-0.000580763	-0.00145144	-0.000665404	0.000571728	2563.13	2570.31	2636.29	2592.88	11.3625	9.81767	11.6609
84	2533.34	2540.81	2559.32	2555.6	4.31343	8.27376	7.93643	7.79757	0.00397709	0.00695309	0.00583788	0.00599269	0.00631188	0.00124405	0.00601081	-0.00203372	0.000942282	-0.000172922	-1.81124e-05	-0.000320618	0.00124405	2518.42	2528.37	2534.43	2570.24	7.0788	6.81988	7.47322	6.23607	0.00604695	0.00561621	0.00567951	0.00457082	0.00547838	0.000634136	0.00601081	3.6145e-05	-0.000394593	-0.000331292	-0.00143998	-0.000532431	0.000634136	2561.12	2568.59	2634.69	2590.95	9.35256	8.10194	10.0561
84.2	2532.14	2539.32	2557.87	2553.65	3.11192	6.77734	6.49304	5.85028	0.00286926	0.00569553	0.00477615	0.00449613	0.00507473	0.00117732	0.00453856	-0.0016693	0.00115697	0.000237592	-4.2427e-05	-7.92897e-05	0.00117732	2516.99	2526.94	2532.66	2568.64	5.65408	5.39202	5.69685	4.63647	0.00482991	0.00444036	0.00432951	0.00339838	0.00424954	0.000606661	0.00453856	0.000291347	-9.81976e-05	-0.000209055	-0.00114018	-0.000289022	0.000606661	2559.01	2566.94	2632.64	2589.07	7.24281	6.454	8.00516
84.4	2531.3	2537.61	2556.53	2552.04	2.27487	5.07057	5.15189	4.24009	0.00209748	0.0042612	0.00378963	0.00325865	0.00390551	0.000931072	0.00317896	-0.00108148	0.00108224	0.000610669	7.96909e-05	0.000172781	0.000931072	2515.47	2525.53	2531.04	2567.42	4.12939	3.98126	4.08476	3.41502	0.00352747	0.00327859	0.00310435	0.00250309	0.00310337	0.000436232	0.00317896	0.000348505	9.963e-05	-7.46111e-05	-0.000675869	-7.55862e-05	0.000436232	2556.86	2565.02	2630.75	2587.31	5.08611	4.53159	6.1185
84.6	2530.7	2536.06	2555.09	2550.29	1.6742	3.51927	3.70666	2.49059	0.00154366	0.00295752	0.00272655	0.0019141	0.0028186	0.000666932	0.00195032	-0.000406668	0.00100719	0.000776222	-3.62189e-05	0.000335132	0.000666932	2513.67	2524.42	2529.39	2566.1	2.33143	2.86517	2.43476	2.10157	0.00199159	0.00235948	0.00185037	0.00154038	0.00193546	0.000339743	0.00195032	4.12656e-05	0.00040916	-9.99503e-05	-0.000409944	-1.48672e-05	0.000339743	2555.07	2563.39	2628.64	2585.64	3.30036	2.89809	4.009
84.8	2529.92	2534.28	2553.22	2548.91	0.894819	1.73885	1.83733	1.10521	0.000825045	0.00146129	0.0013515	0.000849393	0.00170363	0.000331807	0.00092376	-9.87156e-05	0.000537534	0.000427742	-7.43672e-05	0.000198048	0.000331807	2512.38	2522.97	2528.13	2565.1	1.03881	1.41748	1.17039	1.09645	0.000887388	0.0011673	0.000889473	0.000803657	0.000936955	0.000158681	0.00092376	-3.63717e-05	0.000243541	-3.42872e-05	-0.000120103	1.31946e-05	0.000158681	2553.46	2562.05	2626.4	2583.97	1.68586	1.55669	1.76546
85	2529.03	2532.54	2551.38	2547.8	-0.00239055	0.00251509	-0.00163063	0.00452541	-2.20414e-06	2.11363e-06	-1.19946e-06	3.47793e-06	0.000561178	2.68723e-06	-1.09498e-06	-1.10917e-06	3.2086e-06	-1.04485e-07	4.57291e-06	1.64196e-06	2.68723e-06	2511.34	2521.55	2526.96	2564	-0.00330024	-0.000907862	0.00469459	-0.00282693	-2.81917e-06	-7.4763e-07	3.5678e-06	-2.07204e-06	-5.17761e-07	2.85523e-06	-1.09498e-06	-1.7242e-06	3.47345e-07	4.66278e-06	-9.77069e-07	5.77214e-07	2.85523e-06	2551.77	2560.49	2624.63	2582.19	-0.00177145	0.00136385	-0.000617552
[truncated: 111 more columns]

## Sheet: Data Fig 2CD - Table Keys Fig 2
Table Keys Fig 2CD
A5-8, B5-8, C5-8 etc	Well reference for 96-well plate
BL	Base line subtracted fluorescent value (Subtraction of fluorescent value at the highest temperature from each value)
Norm	Normalized fluorescence (Division of each value with the fluorescent value at the lowest temperature)
DC	Difference curve (Subtraction of normalized melting curve of control from normalized melting curve of test sample)
SD	Standard Deviation

## Sheet: Data Fig 2EF - Data Fig 2EF
Data Fig 2EF
													Mean Norm A9-12							Mean DC A9-12														Mean Norm B9-12							Mean DC B9-12
Temperature	A9	A10	A11	A12	BL-A9	BL-A10	BL-A11	BL-A12	Norm A9	Norm A10	Norm A11	Norm A12	sCas9-fok1 Control	SD A9-12	Mean Norm Mock	DC-A9	DC-A10	DC-A11	DC-A12	sCas9-fok1 Control	SD DC A	B9	B10	B11	B12	BL-B9	BL-B10	BL-B11	BL-B12	Norm B9	Norm B10	Norm B11	Norm B12	S1 gRNA Cl.1	SD Norm B9-12	Mean Norm Mock	DC B9	DC B10	DC B11	DC B12	S1 gRNA Cl.1	SD DC B9-12	C9	C10	C11	C12	BL-C9	BL-C10	BL-C11
72	3751.63	3992.51	3976.19	3960.14	1190.53	1410.8	1391.76	1370.83	0.999998	0.999997	0.999999	1	0.999999	2.46668e-06	1	-4.40846e-06	-5.08837e-06	-3.06501e-06	4.50701e-07	-3.02778e-06	2.46668e-06	3787.05	3979.53	4055.62	3856.01	1236.12	1410.18	1458.01	1289.24	1	0.999998	0.999999	1	1	2.21611e-06	1	1.96515e-07	-4.35606e-06	-3.72108e-06	-7.7409e-07	-2.16368e-06	2.21611e-06	3995.19	4142.01	3994.5	4031.83	1399.55	1532.51	1403.26
72.2	3740.25	3979.68	3963.26	3948.47	1179.15	1397.97	1378.83	1359.16	0.990439	0.990909	0.990707	0.991489	0.990886	0.000445717	0.990665	-0.000225657	0.000243777	4.18348e-05	0.000824216	0.000221043	0.000445717	3775.98	3967.04	4042.27	3843.93	1225.05	1397.69	1444.66	1277.16	0.991047	0.991144	0.990845	0.990631	0.990917	0.000227772	0.990665	0.000382255	0.000479087	0.000179713	-3.4148e-05	0.000251727	0.000227772	3981.97	4127.72	3982.02	4019.01	1386.33	1518.22	1390.78
72.4	3728.55	3967.36	3951.06	3936.69	1167.45	1385.65	1366.63	1347.38	0.980616	0.98217	0.981947	0.982893	0.981907	0.000950207	0.981205	-0.000589167	0.00096473	0.000741869	0.00168737	0.0007012	0.000950207	3764.9	3954.3	4028.69	3831.83	1213.97	1384.95	1431.08	1265.06	0.982084	0.982112	0.981533	0.981245	0.981743	0.000426081	0.981205	0.000878434	0.000906198	0.000327418	3.91762e-05	0.000537807	0.000426081	3968.98	4113.74	3969.24	4006.5	1373.34	1504.24	1378
72.6	3716.99	3955.15	3938.37	3925.11	1155.89	1373.44	1353.94	1335.8	0.970901	0.973517	0.972827	0.974445	0.972923	0.00150183	0.971672	-0.000770928	0.00184495	0.0011548	0.00277292	0.00125044	0.00150183	3753.83	3941.28	4014.98	3819.35	1202.9	1371.93	1417.37	1252.58	0.973125	0.972876	0.972126	0.971566	0.972423	0.000711849	0.971672	0.00145287	0.00120378	0.000453543	-0.000105783	0.000751102	0.000711849	3956.15	4100.02	3956.34	3993.65	1360.51	1490.52	1365.1
72.8	3705.33	3943.36	3925.54	3912.95	1144.23	1361.65	1341.11	1323.64	0.961107	0.965163	0.963604	0.965572	0.963861	0.00202284	0.962102	-0.000995088	0.00306143	0.0015025	0.0034703	0.00175979	0.00202284	3742.79	3928.04	4001.61	3806.77	1191.86	1358.69	1404	1240	0.964198	0.96349	0.962954	0.961809	0.963113	0.0010074	0.962102	0.00209629	0.00138863	0.00085184	-0.000292359	0.0010111	0.0010074	3942.96	4086.81	3943.65	3980.51	1347.32	1477.31	1352.41
73	3693.52	3931.57	3913.02	3900.58	1132.42	1349.86	1328.59	1311.27	0.951191	0.956805	0.954608	0.956549	0.954788	0.00259103	0.952702	-0.00151084	0.00410354	0.00190617	0.00384674	0.0020864	0.00259103	3731.78	3914.65	3987.78	3794.63	1180.85	1345.3	1390.17	1227.86	0.955285	0.953991	0.953473	0.952389	0.953785	0.00120292	0.952702	0.00258355	0.00128917	0.000770881	-0.000313238	0.00108259	0.00120292	3930.39	4074.11	3930.87	3967.22	1334.75	1464.61	1339.63
73.2	3681.41	3919.47	3900.28	3887.59	1120.31	1337.76	1315.85	1298.28	0.941015	0.948227	0.945456	0.947078	0.945444	0.00316381	0.943394	-0.00237906	0.00483272	0.00206144	0.00368365	0.00204969	0.00316381	3720.25	3901.09	3974.11	3782.61	1169.32	1331.74	1376.5	1215.84	0.94596	0.944375	0.944093	0.943065	0.944373	0.00119862	0.943394	0.00256626	0.000981055	0.000698847	-0.000329495	0.000979167	0.00119862	3917.49	4061.34	3917.69	3954	1321.85	1451.84	1326.45
73.4	3669.35	3906.92	3887.23	3874.76	1108.25	1325.21	1302.8	1285.45	0.930885	0.939334	0.936081	0.937714	0.936003	0.00366166	0.934182	-0.00329683	0.00515201	0.00189965	0.0035325	0.00182183	0.00366166	3708.67	3887.69	3960.58	3770.4	1157.74	1318.34	1362.97	1203.63	0.93659	0.934873	0.934815	0.933596	0.934969	0.0012311	0.934182	0.00240887	0.000691949	0.00063384	-0.000585533	0.00078728	0.0012311	3904.77	4048.09	3904.66	3940.7	1309.13	1438.59	1313.42
73.6	3657.55	3893.94	3874.52	3861.99	1096.45	1312.23	1290.09	1272.68	0.920976	0.930133	0.926949	0.928399	0.926614	0.00397765	0.925038	-0.00406154	0.00509497	0.00191098	0.00336144	0.00157646	0.00397765	3697.54	3874.77	3947.39	3758.92	1146.61	1305.42	1349.78	1192.15	0.927584	0.925712	0.92577	0.924694	0.92594	0.00120238	0.925038	0.00254691	0.000674558	0.000732776	-0.000343434	0.000902701	0.00120238	3892.29	4034.9	3891.1	3927.89	1296.65	1425.4	1299.86
73.8	3646.2	3880.67	3861.98	3849.48	1085.1	1298.96	1277.55	1260.17	0.911442	0.920724	0.917936	0.919273	0.917344	0.00409573	0.915993	-0.00455053	0.00473094	0.00194326	0.00328031	0.001351	0.00409573	3686.67	3862.11	3934.19	3747.47	1135.74	1292.76	1336.58	1180.7	0.918791	0.916733	0.916716	0.915809	0.917012	0.00126177	0.915993	0.00279798	0.000740317	0.000723614	-0.000183715	0.00101955	0.00126177	3880.03	4021.27	3877.59	3915.62	1284.39	1411.77	1286.35
74	3634.93	3867.07	3849.16	3837.1	1073.83	1285.36	1264.73	1247.79	0.901975	0.911089	0.908725	0.910242	0.908007	0.0041391	0.906864	-0.00488987	0.00422421	0.00186034	0.00337735	0.00114301	0.0041391	3675.38	3849.71	3921.01	3735.67	1124.45	1280.36	1323.4	1168.9	0.909661	0.90794	0.907672	0.90666	0.907983	0.00124665	0.906864	0.00279611	0.00107588	0.000808027	-0.000204298	0.00111893	0.00124665	3867.64	4007.21	3864.45	3903.39	1272	1397.71	1273.21
74.2	3624.05	3854.07	3836.78	3825.35	1062.95	1272.36	1252.35	1236.04	0.892838	0.901869	0.899835	0.901676	0.899054	0.00424435	0.897658	-0.00481995	0.00421068	0.002177	0.00401769	0.00139636	0.00424435	3664.33	3837.38	3907.68	3723.88	1113.4	1268.03	1310.07	1157.11	0.900723	0.899196	0.898532	0.897514	0.898991	0.00134619	0.897658	0.00306547	0.0015384	0.000874007	-0.000144284	0.0013334	0.00134619	3855.32	3992.99	3851.53	3890.92	1259.68	1383.49	1260.29
74.4	3613.17	3841.27	3824.34	3813.4	1052.07	1259.56	1239.91	1224.09	0.883697	0.892799	0.890894	0.892958	0.890087	0.00436219	0.888301	-0.00460443	0.00449806	0.00259268	0.00465696	0.00178582	0.00436219	3653.51	3825.1	3894.58	3712.26	1102.58	1255.75	1296.97	1145.49	0.891968	0.890488	0.889546	0.8885	0.890125	0.00147248	0.888301	0.00366684	0.00218639	0.00124467	0.000198703	0.00182415	0.00147248	3842.51	3978.9	3838.6	3878.23	1246.87	1369.4	1247.36
74.6	3601.74	3828.66	3811.75	3801.5	1040.64	1246.95	1227.32	1212.19	0.8741	0.883859	0.88185	0.884278	0.881022	0.0047348	0.878766	-0.00466623	0.00509314	0.003084	0.00551218	0.00225577	0.0047348	3642.09	3812.49	3880.97	3700.04	1091.16	1243.14	1283.36	1133.27	0.882734	0.881549	0.880211	0.879024	0.88088	0.00161001	0.878766	0.00396773	0.00278354	0.00144512	0.000258079	0.00211362	0.00161001	3829	3964.26	3826.17	3864.87	1233.36	1354.76	1234.93
74.8	3589.5	3815.51	3798.64	3789.5	1028.4	1233.8	1214.21	1200.19	0.863819	0.874537	0.87243	0.875521	0.871577	0.00533018	0.868987	-0.00516833	0.0055498	0.00344234	0.00653385	0.00258942	0.00533018	3630.22	3799.17	3866.81	3687.67	1079.29	1229.82	1269.2	1120.9	0.873123	0.872103	0.8705	0.869424	0.871288	0.00164614	0.868987	0.00413583	0.00311578	0.00151267	0.00043624	0.00230013	0.00164614	3815.42	3949.63	3813.05	3850.78	1219.78	1340.13	1221.81
75	3576.73	3802.35	3785.41	3777.35	1015.63	1220.64	1200.98	1188.04	0.853091	0.865214	0.862922	0.866661	0.861972	0.00611737	0.858828	-0.0057365	0.00638648	0.00409382	0.00783308	0.00314422	0.00611737	3617.82	3785.25	3852.26	3674.76	1066.89	1215.9	1254.65	1107.99	0.863099	0.862231	0.860522	0.859412	0.861316	0.00166081	0.858828	0.00427136	0.00340312	0.00169384	0.000583702	0.002488	0.00166081	3801.27	3934.33	3799.22	3836.29	1205.63	1324.83	1207.98
75.2	3563.23	3787.73	3771.07	3764.21	1002.13	1206.02	1186.64	1174.9	0.841752	0.854849	0.852616	0.857074	0.851573	0.00679555	0.847973	-0.00622068	0.00687663	0.00464355	0.00910157	0.00360027	0.00679555	3604.33	3770.69	3837.02	3661.05	1053.4	1201.34	1239.41	1094.28	0.852182	0.851908	0.850069	0.848781	0.850735	0.00160524	0.847973	0.00420985	0.00393501	0.00209685	0.0008086	0.00276258	0.00160524	3786.24	3917.88	3784.32	3821.26	1190.6	1308.38	1193.08
75.4	3548.52	3771.58	3755.55	3749.8	987.415	1189.87	1171.12	1160.49	0.829391	0.843403	0.841467	0.846558	0.840205	0.00750802	0.836143	-0.0067521	0.00725949	0.00532388	0.0104142	0.00406136	0.00750802	3589.32	3754.63	3820.29	3645.99	1038.39	1185.28	1222.68	1079.22	0.840042	0.840517	0.838593	0.837097	0.839062	0.00154483	0.836143	0.00389804	0.00437368	0.00244992	0.000953086	0.00291868	0.00154483	3770.13	3899.97	3768.12	3804.97	1174.49	1290.47	1176.88
75.6	3532.18	3753.59	3737.96	3733.34	971.085	1171.88	1153.53	1144.03	0.815674	0.830649	0.828825	0.834552	0.827425	0.00819	0.822766	-0.00709151	0.00788301	0.00605968	0.0117862	0.00465936	0.00819	3572.69	3736.27	3801.62	3629.38	1021.76	1166.92	1204.01	1062.61	0.82659	0.827495	0.825787	0.824216	0.826022	0.00139178	0.822766	0.00382445	0.00472968	0.00302115	0.00145013	0.00325635	0.00139178	3752.48	3880.19	3749.88	3787.01	1156.84	1270.69	1158.64
75.8	3513.62	3733.09	3717.88	3714.28	952.522	1151.38	1133.45	1124.97	0.800083	0.81612	0.814404	0.820649	0.812814	0.00888718	0.807132	-0.00704923	0.00898868	0.0072722	0.0135177	0.00568235	0.00888718	3553.64	3715.05	3780.22	3609.72	1002.71	1145.7	1182.61	1042.95	0.811172	0.812452	0.811115	0.808962	0.810925	0.00144676	0.807132	0.00404016	0.00531992	0.0039831	0.0018307	0.00379347	0.00144676	3731.72	3856.87	3729.25	3766.19	1136.08	1247.37	1138.01
76	3491.53	3707.95	3693.35	3691.4	930.425	1126.24	1108.92	1102.09	0.781522	0.798296	0.796773	0.803955	0.795136	0.00958786	0.788482	-0.0069596	0.00981397	0.00829139	0.0154736	0.00665483	0.00958786	3531.54	3689.63	3754.55	3586.56	980.613	1120.28	1156.94	1019.79	0.793299	0.794426	0.793504	0.791001	0.793057	0.00145625	0.788482	0.00481752	0.0059448	0.005022	0.00251903	0.00457584	0.00145625	3706.73	3829.15	3704.32	3741.43	1111.09	1219.65	1113.08
76.2	3464.19	3677.17	3663.04	3662.73	903.094	1095.46	1078.61	1073.42	0.758565	0.77648	0.774994	0.783047	0.773271	0.0104101	0.765626	-0.00706079	0.010854	0.0093684	0.0174216	0.0076458	0.0104101	3504.53	3658.15	3722.7	3558.1	953.598	1088.8	1125.09	991.334	0.771445	0.7721	0.77166	0.768929	0.771033	0.00142907	0.765626	0.0058192	0.00647409	0.00603398	0.00330342	0.00540767	0.00142907	3675.63	3795.19	3674.07	3710.63	1079.99	1185.69	1082.83
76.4	3430.31	3638.51	3624.87	3626.95	869.206	1056.8	1040.44	1037.64	0.7301	0.749075	0.747572	0.756946	0.745923	0.0113212	0.736708	-0.00660771	0.0123672	0.0108636	0.0202377	0.00921519	0.0113212	3470.55	3618.68	3682.23	3522.7	919.616	1049.33	1084.62	955.926	0.743954	0.744114	0.743905	0.741464	0.743359	0.0012663	0.736708	0.00724581	0.00740548	0.00719684	0.00475638	0.00665113	0.0012663	3636.22	3752.24	3635.78	3672.09	1040.58	1142.74	1044.54
76.6	3387.23	3588.51	3575.85	3580.96	826.128	1006.8	991.42	991.646	0.693916	0.713636	0.71235	0.723391	0.710823	0.0123023	0.699447	-0.00553106	0.014189	0.0129026	0.0239436	0.011376	0.0123023	3426.6	3568.63	3630.25	3477.06	875.672	999.283	1032.64	910.294	0.708404	0.708621	0.708256	0.70607	0.707838	0.00118763	0.699447	0.00895701	0.00917343	0.00880847	0.00662336	0.00839057	0.00118763	3585.06	3696.8	3586.33	3623	989.422	1087.3	995.089
76.8	3331.75	3523.4	3511.74	3520.5	770.653	941.687	927.306	931.187	0.647319	0.667485	0.666283	0.679287	0.665093	0.0132227	0.651292	-0.00397335	0.0161924	0.0149906	0.0279945	0.013801	0.0132227	3369.41	3503.71	3562.3	3418.86	818.479	934.362	964.685	852.093	0.662136	0.662583	0.661645	0.660927	0.661823	0.000709531	0.651292	0.0108432	0.0112909	0.0103527	0.00963452	0.0105303	0.000709531	3518.1	3625.02	3521.91	3559.73	922.461	1015.52	930.67
77	3261.19	3440.34	3429.22	3441.5	700.088	858.633	844.785	852.186	0.588047	0.608614	0.606991	0.621657	0.606327	0.0138423	0.589476	-0.00142826	0.0191389	0.0175151	0.0321814	0.0168518	0.0138423	3295.29	3419.85	3474.67	3343.81	744.359	850.505	877.056	777.039	0.602173	0.603118	0.601543	0.602711	0.602386	0.000682233	0.589476	0.0126977	0.0136421	0.0120678	0.0132354	0.0129108	0.000682233	3432.12	3532.9	3439.63	3478.07	836.475	923.4	848.391
77.2	3175.08	3338.11	3327.63	3343.89	613.976	756.397	743.195	754.576	0.515716	0.536148	0.533997	0.550452	0.534078	0.0142543	0.51427	0.00144664	0.0218783	0.0197272	0.0361825	0.0198087	0.0142543	3204.42	3316.55	3367.02	3251.29	653.489	747.199	769.409	684.52	0.528661	0.529861	0.527712	0.530948	0.529295	0.00140971	0.51427	0.0143914	0.0155914	0.0134421	0.0166785	0.0150259	0.00140971	3327.29	3419.83	3337.92	3377.66	731.651	810.326	746.685
77.4	3075.9	3219.42	3209.77	3229.29	514.796	637.707	625.335	639.978	0.432409	0.452018	0.449313	0.466855	0.450149	0.0141182	0.428483	0.00392636	0.0235351	0.0208298	0.0383717	0.0216657	0.0141182	3099.57	3197.1	3242.82	3143.76	548.637	627.748	645.214	576.986	0.443838	0.445155	0.442531	0.447539	0.444766	0.00213701	0.428483	0.015355	0.016672	0.014048	0.0190566	0.0162829	0.00213701	3206.9	3289.43	3220.33	3260.41	611.258	679.934	629.088
77.6	2969.77	3091.6	3083.12	3104.42	408.666	509.888	498.687	515.109	0.343264	0.361417	0.358314	0.375764	0.35969	0.01333	0.338087	0.00517737	0.0233307	0.0202273	0.0376776	0.0216032	0.01333	2987.86	3068.66	3109.77	3028.02	436.934	499.308	512.162	461.251	0.353473	0.354074	0.351274	0.35777	0.354148	0.0026979	0.338087	0.0153859	0.0159877	0.0131879	0.0196832	0.0160612	0.0026979	3079.21	3150.07	3094.28	3133.4	483.572	540.575	503.045
77.8	2866.13	2965.55	2958.58	2980.07	305.033	383.844	374.155	390.758	0.256216	0.272075	0.268836	0.285052	0.270545	0.0118469	0.250616	0.00560001	0.0214592	0.0182197	0.0344363	0.0199288	0.0118469	2878.13	2942.62	2979.8	2913.6	327.204	373.275	382.19	346.826	0.264702	0.2647	0.262131	0.269016	0.265137	0.00285543	0.250616	0.0140861	0.0140841	0.011515	0.0183997	0.0145212	0.00285543	2955.57	3013.67	2970.22	3007.02	359.931	404.168	378.983
78	2774.8	2852.7	2848.35	2868.46	213.697	270.99	263.916	279.149	0.179498	0.192083	0.189627	0.203635	0.191211	0.00991343	0.174812	0.00468515	0.0172703	0.0148151	0.0288226	0.0163983	0.00991343	2781.44	2831.5	2865.57	2812.09	230.507	262.148	267.963	245.325	0.186476	0.185897	0.183787	0.190286	0.186612	0.00270874	0.174812	0.0116639	0.0110842	0.0089744	0.0154738	0.0117991	0.00270874	2847.63	2893.29	2859.73	2893.48	251.99	283.794	268.49
78.2	2702.54	2762.03	2760.01	2777.44	141.438	180.318	175.584	188.132	0.118803	0.127812	0.12616	0.13724	0.127504	0.00758062	0.11546	0.00334254	0.0123524	0.0106998	0.0217795	0.0120436	0.00758062	2704.11	2743.05	2774.73	2730.77	153.184	173.703	177.117	163.997	0.123923	0.123178	0.121478	0.127205	0.123946	0.00240126	0.11546	0.00846295	0.00771759	0.00601847	0.0117446	0.0084859	0.00240126	2762.49	2797.55	2771.36	2801.23	166.849	188.048	180.118
78.4	2651.28	2696.72	2696.71	2711.05	90.1791	115.008	112.278	121.737	0.075747	0.0815199	0.0806731	0.0888054	0.0816863	0.00538551	0.073893	0.00185396	0.00762684	0.00678005	0.0149124	0.0077933	0.00538551	2648.94	2679.97	2710.32	2672.51	98.013	110.619	112.707	105.737	0.0792908	0.0784431	0.0773023	0.0820148	0.0792627	0.00200746	0.073893	0.00539779	0.00455008	0.00340922	0.00812172	0.0053697	0.00200746	2702.53	2729.55	2707.77	2734.58	106.888	120.054	116.527
78.6	2619.2	2655.03	2656.14	2667.95	58.1031	73.319	71.7135	78.6408	0.0488044	0.0519698	0.0515272	0.0573673	0.0524172	0.00358461	0.047949	0.000855409	0.00402086	0.00357824	0.00941835	0.00446821	0.00358461	2613.25	2639.88	2669.79	2635.32	62.3212	70.5265	72.1797	68.5517	0.0504168	0.0500124	0.0495056	0.0531721	0.0507767	0.00163987	0.047949	0.00246783	0.00206343	0.00155664	0.00522318	0.00282777	0.00163987	2664.64	2686.44	2666.69	2691.14	69.0031	76.9374	75.4496
78.8	2601.38	2631.48	2633.1	2642.66	40.2781	49.7684	48.6716	53.3527	0.0338321	0.0352767	0.0349712	0.03892	0.03575	0.00220285	0.0337469	8.51247e-05	0.00152977	0.00122431	0.00517303	0.00200306	0.00220285	2593.06	2617.24	2647.27	2614.04	42.1313	47.8883	49.6591	47.2747	0.0340835	0.033959	0.0340595	0.0366686	0.0346927	0.00131842	0.0337469	0.00033656	0.000212092	0.000312566	0.00292171	0.000945733	0.00131842	2643.51	2662.33	2643.1	2666.14	47.8689	52.8279	51.8637
79	2592.2	2619.27	2620.69	2629.14	31.1032	37.557	36.2569	39.8295	0.0261255	0.0266211	0.0260511	0.029055	0.0269632	0.00141734	0.0262521	-0.000126566	0.000369027	-0.000200958	0.00280298	0.000711122	0.00141734	2582.01	2605.21	2635.31	2602.74	31.0797	35.8595	37.6979	35.9748	0.025143	0.025429	0.0258557	0.0279038	0.0260829	0.00124879	0.0262521	-0.00110908	-0.000823023	-0.000396323	0.00165179	-0.000169158	0.00124879	2632.38	2649.63	2630.63	2653.02	36.7438	40.1314	39.389
79.2	2587.27	2612.79	2614.31	2622.28	26.1699	31.0816	29.8755	32.9741	0.0219818	0.0220312	0.021466	0.0240541	0.0223833	0.00114283	0.0222144	-0.000232604	-0.000183199	-0.000748369	0.00183971	0.000168886	0.00114283	2576.33	2598.92	2629.11	2596.42	25.4029	29.5691	31.4952	29.655	0.0205505	0.0209683	0.0216015	0.0230019	0.0215306	0.00107183	0.0222144	-0.00166384	-0.00124602	-0.000612881	0.000787547	-0.000683798	0.00107183	2626.48	2642.99	2623.95	2646.26	30.841	33.4923	32.7075
79.4	2584.22	2608.87	2610.49	2618.41	23.1175	27.1596	26.0562	29.1041	0.0194178	0.0192512	0.0187217	0.021231	0.0196555	0.00109151	0.0196152	-0.000197397	-0.000363978	-0.000893479	0.00161583	4.02451e-05	0.00109151	2572.53	2594.86	2625.1	2592.51	21.5954	25.5144	27.486	25.7389	0.0174703	0.018093	0.0188517	0.0199644	0.0185949	0.00107365	0.0196152	-0.0021449	-0.00152222	-0.000763502	0.000349217	-0.00102035	0.00107365	2622.77	2638.55	2619.59	2641.96	27.1318	29.0452	28.3462
79.6	2582.16	2605.72	2607.93	2615.88	21.0598	24.0139	23.5028	26.5733	0.0176895	0.0170215	0.0168871	0.0193848	0.0177457	0.00114769	0.0174647	0.000224761	-0.000443233	-0.000577579	0.00192013	0.00028102	0.00114769	2569.81	2591.99	2622.07	2589.91	18.8799	22.6389	24.4636	23.1425	0.0152735	0.0160539	0.0167788	0.0179505	0.0165142	0.00113785	0.0174647	-0.00219117	-0.00141081	-0.000685916	0.000485794	-0.000950525	0.00113785	2620.34	2635.22	2616.76	2639.01	24.6986	25.7243	25.5163
79.8	2580.44	2602.88	2606.05	2614.31	19.3379	21.173	21.6221	24.9983	0.0162431	0.0150078	0.0155358	0.0182359	0.0162556	0.00141385	0.0153785	0.00086464	-0.000370729	0.000157275	0.0028574	0.000877146	0.00141385	2567.38	2589.66	2619.48	2587.72	16.4476	20.3078	21.8669	20.9481	0.0133058	0.0144009	0.0149978	0.0162484	0.0147382	0.00122659	0.0153785	-0.00207265	-0.000977634	-0.000380715	0.00086992	-0.00064027	0.00122659	2618.24	2632.46	2614.67	2636.83	22.6002	22.961	23.4258
80	2578.94	2600.69	2604.6	2612.81	17.8408	18.9831	20.1706	23.4989	0.0149856	0.0134555	0.0144928	0.0171421	0.015019	0.00155241	0.0135203	0.00146525	-6.48044e-05	0.000972506	0.00362175	0.00149868	0.00155241	2565.3	2587.63	2617.23	2585.34	14.372	18.2762	19.6238	18.5671	0.0116267	0.0129602	0.0134593	0.0144016	0.0131119	0.00115654	0.0135203	-0.00189363	-0.000560147	-6.10198e-05	0.000881228	-0.000408393	0.00115654	2616.3	2630.28	2612.66	2635.04	20.655	20.784	21.424
80.2	2577.37	2598.87	2603	2610.78	16.2705	17.163	18.5749	21.4749	0.0136666	0.0121655	0.0133464	0.0156657	0.013711	0.00145422	0.0117214	0.00194522	0.000444063	0.00162497	0.00394425	0.00198963	0.00145422	2563.1	2585.34	2615.09	2583.69	12.1717	15.9918	17.4826	16.9237	0.00984674	0.0113402	0.0119907	0.0131269	0.0115761	0.0013691	0.0117214	-0.00187466	-0.000381159	0.0002693	0.00140552	-0.00014525	0.0013691	2614.22	2627.86	2610.42	2633.01	18.5806	18.3636	19.1794
80.4	2575.63	2596.87	2601.11	2608.52	14.5326	15.16	16.6834	19.2055	0.0122068	0.0107457	0.0119873	0.0140101	0.0122375	0.0013455	0.00999695	0.00220984	0.000748757	0.0019903	0.00401314	0.00224051	0.0013455	2561.24	2583.11	2613.19	2581.65	10.3104	13.7609	15.5814	14.8815	0.00834093	0.00975824	0.0106868	0.0115428	0.0100822	0.00137064	0.00999695	-0.00165603	-0.000238709	0.000689817	0.00154588	8.52417e-05	0.00137064	2612.19	2625.65	2608.51	2631.16	16.546	16.1549	17.2683
80.6	2573.56	2595.04	2599.06	2605.89	12.4649	13.3346	14.633	16.5769	0.0104701	0.0094518	0.010514	0.0120926	0.0106321	0.00109032	0.00838614	0.00208394	0.00106566	0.00212787	0.00370648	0.00224599	0.00109032	2559.69	2581.08	2611.33	2579.2	8.75526	11.7274	13.7186	12.4313	0.00708285	0.00831625	0.00940911	0.00964234	0.00861264	0.00117228	0.00838614	-0.00130329	-6.98859e-05	0.00102297	0.0012562	0.000226499	0.00117228	2609.88	2623.73	2606.16	2629.05	14.2359	14.2256	14.9172
80.8	2571.51	2593.35	2596.66	2603.19	10.4105	11.6405	12.2315	13.8758	0.00874438	0.00825096	0.00878852	0.0101222	0.00897652	0.000801728	0.00698638	0.001758	0.00126458	0.00180214	0.00313584	0.00199014	0.000801728	2558.48	2579.32	2609.43	2577.19	7.5459	9.97029	11.8168	10.4235	0.0061045	0.00707022	0.00810476	0.00808501	0.00734113	0.000955533	0.00698638	-0.00088188	8.38405e-05	0.00111838	0.00109863	0.000354742	0.000955533	2607.52	2621.42	2603.61	2626.71	11.879	11.9169	12.3738
81	2569.43	2591.5	2594.11	2600.12	8.33019	9.78655	9.68339	10.8095	0.00699705	0.00693688	0.00695766	0.00788538	0.00719424	0.000461433	0.00571864	0.0012784	0.00121824	0.00123901	0.00216673	0.0014756	0.000461433	2557.4	2577.57	2607.99	2575.4	6.47416	8.21522	10.3837	8.6349	0.00523749	0.00582566	0.00712185	0.00669767	0.00622067	0.000848988	0.00571864	-0.000481158	0.000107013	0.00140321	0.000979024	0.000502022	0.000848988	2605.23	2619.04	2601.25	2623.96	9.58622	9.5403	10.0126
81.2	2567.41	2589.33	2591.75	2597.43	6.30712	7.62154	7.31648	8.11988	0.00529774	0.00540228	0.005257	0.00592333	0.00547009	0.000308296	0.0043559	0.000941837	0.00104638	0.000901094	0.00156743	0.00111418	0.000308296	2556.27	2576.04	2606.49	2573.23	5.34408	6.68868	8.8823	6.46158	0.00432327	0.00474314	0.00609207	0.00501193	0.0050426	0.000754861	0.0043559	-3.26383e-05	0.000387236	0.00173617	0.000656027	0.000686698	0.000754861	2603.1	2617.07	2599.43	2621.42	7.4568	7.5668	8.1863
81.4	2565.68	2587.4	2589.73	2594.98	4.57609	5.6908	5.29675	5.67135	0.00384374	0.00403374	0.00380579	0.00413716	0.00395511	0.000157083	0.00303293	0.000810815	0.00100081	0.000772861	0.00110423	0.00092218	0.000157083	2555.24	2574.8	2604.5	2571.42	4.30897	5.45472	6.88516	4.65497	0.00348589	0.0038681	0.0047223	0.00361063	0.00392173	0.000556936	0.00303293	0.000452957	0.000835174	0.00168937	0.000577699	0.0008888	0.000556936	2600.87	2615.27	2597.28	2618.96	5.23006	5.76657	6.03676
81.6	2564.18	2585.59	2587.75	2592.86	3.07894	3.87674	3.31595	3.55235	0.00258619	0.0027479	0.00238256	0.00259138	0.00257701	0.000149784	0.00191992	0.000666274	0.000827985	0.000462642	0.000671466	0.000657092	0.000149784	2554.01	2573.29	2602.31	2569.95	3.0826	3.93601	4.70148	3.17523	0.00249377	0.00279114	0.00322459	0.00246287	0.00274309	0.000353475	0.00191992	0.00057385	0.000871224	0.00130467	0.000542947	0.000823172	0.000353475	2598.77	2613.1	2595.27	2616.85	3.12952	3.60384	4.02866
81.8	2562.74	2583.65	2586.08	2590.94	1.63632	1.93747	1.64661	1.63289	0.00137445	0.00137332	0.00118312	0.00119117	0.00128051	0.000107865	0.000938163	0.000436287	0.000435153	0.000244953	0.000253007	0.00034235	0.000107865	2552.5	2571.35	2600.08	2568.33	1.57498	2.00359	2.47298	1.56184	0.00127413	0.0014208	0.00169614	0.00121144	0.00140063	0.000215658	0.000938163	0.000335969	0.000482641	0.000757972	0.000273276	0.000462465	0.000215658	2597.1	2611.42	2593.25	2614.82	1.45968	1.91655	2.01411
82	2561.1	2581.71	2584.43	2589.31	-0.00178369	-0.000320269	0.00300232	-0.00439533	-1.49823e-06	-2.27012e-07	2.15721e-06	-3.20633e-06	-6.93589e-07	2.25877e-06	1.56631e-06	-3.06454e-06	-1.79332e-06	5.90905e-07	-4.77264e-06	-2.2599e-06	2.25877e-06	2550.93	2569.35	2597.61	2566.77	0.00269717	0.00232537	0.00217066	-0.000165595	2.18197e-06	1.64898e-06	1.48878e-06	-1.28444e-07	1.29782e-06	9.95946e-07	1.56631e-06	6.15658e-07	8.26757e-08	-7.7529e-08	-1.69475e-06	-2.68487e-07	9.95946e-07	2595.64	2609.5	2591.24	2613.47	-0.00214968	-0.00305093	0.00474753
[truncated: 107 more columns]

## Sheet: Data Fig 2EF - Table Keys Fig 2
Table Keys Fig 2EF
A9-12, B9-12, C9-12 etc	Well reference for 96-well plate
BL	Base line subtracted fluorescent value (Subtraction of fluorescent value at the highest temperature from each value)
Norm	Normalized fluorescence (Division of each value with the fluorescent value at the lowest temperature)
DC	Difference curve (Subtraction of normalized melting curve of control from normalized melting curve of test sample)
SD	Standard Deviation

## Sheet: Data Fig 2GH - Data Fig 2GH
Data Fig 2GH
														Mean Norm A1-4							Mean DC A1-4														Mean Norm B1-4							Mean DC B1-4
	Temperature	A1	A2	A3	A4	BL-A1	BL-A2	BL-A3	BL-A4	Norm A1	Norm A2	Norm A3	Norm A4	dCas9-Fok1	SD Norm A1-4	Mean Norm Mock	DC A1	DC A2	DC A3	DC A4	dCas9-Fok1	SD DC A1-4	B1	B2	B3	B4	BL-B1	BL-B2	BL-B3	BL-B4	Norm B1	Norm B2	Norm B3	Norm B4	S1 gRNA Cl.1	SD Norm B1-4	Mean Norm Mock	DC B1	DC B2	DC B3	DC B4	S1 gRNA Cl.1	SD DC B1-4	C1	C2	C3	C4	BL-C1	BL-C2
	75	3428.21	3399.36	3528.91	3431.53	905.318	877.018	999.474	921.428	0.999998	0.999998	1	0.999998	0.999999	3.37802e-06	1	-3.45146e-06	-3.46473e-06	3.39905e-06	-3.134e-06	-1.66278e-06	3.37802e-06	3426	3530.11	3558.5	3474.15	927.861	1015.04	1058.19	988.299	1	0.999996	0.999997	0.999998	0.999998	2.43365e-06	1	1.84077e-07	-5.47547e-06	-4.11562e-06	-2.49049e-06	-2.97438e-06	2.43365e-06	3453.61	3578.97	3670.73	3586.56	929.497	1050.64
	75.2	3417.95	3389.86	3518.26	3421.34	895.06	867.523	988.824	911.241	0.988667	0.989171	0.989348	0.988943	0.989032	0.000294655	0.989621	-0.000954356	-0.000450718	-0.000273118	-0.00067887	-0.000589266	0.000294655	3415.38	3519.27	3546.44	3463.31	917.238	1004.2	1046.13	977.459	0.988552	0.989316	0.988607	0.989031	0.988877	0.000362666	0.989621	-0.0010691	-0.000305447	-0.00101421	-0.000590536	-0.000744823	0.000362666	3443.29	3567.68	3658.15	3575.32	919.176	1039.35
	75.4	3407.5	3379.89	3507.81	3411.19	884.61	857.551	978.372	901.093	0.977124	0.977801	0.978891	0.977929	0.977936	0.000727677	0.979243	-0.00211855	-0.00144169	-0.000352153	-0.00131374	-0.00130653	0.000727677	3404.64	3508.36	3534.73	3452.37	906.499	993.288	1034.42	966.516	0.976978	0.97857	0.977534	0.977958	0.97776	0.000672936	0.979243	-0.00226492	-0.000672517	-0.00170865	-0.0012847	-0.0014827	0.000672936	3432.62	3556.58	3645.79	3563.29	908.506	1028.25
	75.6	3397.08	3370.38	3497.33	3401.16	874.189	848.035	967.887	891.061	0.965613	0.966951	0.9684	0.967041	0.967002	0.00113841	0.968571	-0.00295738	-0.00161963	-0.000170375	-0.00152917	-0.00156914	0.00113841	3393.78	3497.62	3522.87	3441.37	895.636	982.546	1022.56	955.524	0.96527	0.967988	0.966326	0.966836	0.966605	0.00112909	0.968571	-0.00330048	-0.000583043	-0.00224429	-0.00173435	-0.00196554	0.00112909	3421.53	3545.68	3633.24	3551.41	897.425	1017.35
	75.8	3387.15	3360.94	3487.4	3391.73	864.26	838.596	957.956	881.632	0.954646	0.956189	0.958464	0.956809	0.956527	0.00157965	0.957807	-0.00316079	-0.00161811	0.000657686	-0.000997846	-0.00127976	0.00157965	3383.47	3487.02	3512.03	3430.73	885.332	971.951	1011.72	944.88	0.954166	0.95755	0.95609	0.956066	0.955968	0.0013872	0.957807	-0.00364068	-0.000257112	-0.0017169	-0.00174098	-0.00183892	0.0013872	3410.55	3534.87	3620.8	3539.27	886.435	1006.54
	76	3377.33	3351.59	3477.3	3382.36	854.442	829.246	947.863	872.263	0.943801	0.945527	0.948366	0.94664	0.946084	0.00191823	0.947113	-0.0033124	-0.00158602	0.00125251	-0.000472784	-0.00102967	0.00191823	3372.91	3476.07	3500.9	3419.87	874.767	961.001	1000.59	934.021	0.942779	0.946762	0.945563	0.945079	0.945046	0.0016685	0.947113	-0.00433423	-0.000351388	-0.00155027	-0.00203472	-0.00206765	0.0016685	3399.27	3523.68	3608.71	3526.94	875.163	995.348
	76.2	3367.81	3342.17	3467.44	3372.92	844.922	819.828	938.004	862.822	0.933285	0.934788	0.938502	0.936395	0.935743	0.0022351	0.936772	-0.00348608	-0.00198366	0.0017301	-0.000376507	-0.00102904	0.0022351	3362.52	3465.02	3490.23	3408.86	864.385	949.95	989.916	923.009	0.93159	0.935874	0.935481	0.933936	0.93422	0.00194294	0.936772	-0.00518191	-0.000897381	-0.00129084	-0.00283546	-0.0025514	0.00194294	3388.23	3512.81	3596.6	3514.66	864.116	984.485
	76.4	3358.69	3333.05	3457.33	3363.88	835.803	810.708	927.894	853.778	0.923213	0.92439	0.928386	0.92658	0.925642	0.00230037	0.926554	-0.00334104	-0.00216461	0.00183149	2.55697e-05	-0.000912149	0.00230037	3351.99	3453.84	3479.57	3397.83	853.852	938.772	979.258	911.981	0.920238	0.924862	0.925409	0.922778	0.923322	0.00234767	0.926554	-0.0063164	-0.00169242	-0.00114526	-0.00377642	-0.00323263	0.00234767	3377.57	3502.15	3583.92	3502.94	853.461	973.822
	76.6	3349.65	3323.77	3447.49	3354.96	826.758	801.43	918.046	844.86	0.913222	0.91381	0.918533	0.916901	0.915617	0.00252653	0.916672	-0.0034495	-0.00286134	0.00186098	0.000229769	-0.00105502	0.00252653	3341.4	3442.55	3468.91	3386.61	843.262	927.476	968.598	900.758	0.908824	0.913733	0.915335	0.911422	0.912329	0.00283503	0.916672	-0.00784741	-0.0029383	-0.00133694	-0.00524949	-0.00434304	0.00283503	3367.13	3491.44	3571.56	3491.08	843.02	963.113
	76.8	3340.31	3314.35	3437.34	3345.55	817.425	792.012	907.905	835.45	0.902912	0.903072	0.908386	0.906688	0.905265	0.0027149	0.906839	-0.00392656	-0.00376735	0.00154715	-0.000150918	-0.00157442	0.0027149	3330.73	3431.52	3457.68	3375.44	832.589	916.445	957.366	889.593	0.897322	0.902866	0.90472	0.900124	0.901258	0.0032327	0.906839	-0.00951673	-0.00397256	-0.00211846	-0.00671449	-0.00558056	0.0032327	3357.08	3481.08	3559.61	3479.84	832.975	952.751
	77	3330.97	3304.88	3427.5	3336.33	808.083	782.543	898.063	826.233	0.892593	0.892275	0.898539	0.896686	0.895023	0.00308678	0.896939	-0.00434539	-0.00466404	0.00160049	-0.000253062	-0.0019155	0.00308678	3320.37	3420.77	3446.59	3364.7	822.229	905.697	946.28	878.849	0.886156	0.892278	0.894244	0.889253	0.890483	0.00354036	0.896939	-0.0107827	-0.00466126	-0.00269443	-0.00768552	-0.00645598	0.00354036	3347.18	3471.06	3547.59	3469.02	823.069	942.727
	77.2	3321.39	3295.37	3417.52	3326.98	798.496	773.035	888.085	816.883	0.882004	0.881433	0.888555	0.886539	0.884633	0.00347213	0.886743	-0.00473923	-0.00531011	0.00181212	-0.000204597	-0.00211045	0.00347213	3310.15	3410.16	3435.28	3354.06	812.009	895.094	934.972	868.207	0.875142	0.881831	0.883557	0.878485	0.879754	0.00372639	0.886743	-0.0116013	-0.00491257	-0.00318595	-0.00825786	-0.00698942	0.00372639	3337.48	3461.25	3535.59	3458.16	813.367	932.924
	77.4	3311.49	3285.89	3407.83	3317.21	788.6	763.555	878.388	807.109	0.871073	0.870624	0.878854	0.875931	0.87412	0.00396643	0.87628	-0.0052073	-0.00565615	0.00257389	-0.000349271	-0.00215971	0.00396643	3300.11	3399.78	3424.15	3343.89	801.975	884.708	923.835	858.042	0.864327	0.871599	0.873033	0.8682	0.86929	0.00387981	0.87628	-0.0119528	-0.0046813	-0.00324687	-0.00808014	-0.00699027	0.00387981	3327.46	3451.43	3524.27	3447.26	803.348	923.098
	77.6	3301.57	3276.23	3397.93	3307.25	778.678	753.888	868.485	797.146	0.860113	0.859601	0.868946	0.865118	0.863445	0.00443227	0.865789	-0.0056763	-0.00618793	0.0031566	-0.000671188	-0.00234471	0.00443227	3290.32	3389.46	3413.15	3334.02	792.181	874.386	912.839	848.168	0.853772	0.86143	0.862642	0.858209	0.859013	0.00396322	0.865789	-0.0120173	-0.00435974	-0.00314758	-0.00758021	-0.0067762	0.00396322	3317.41	3441.42	3512.63	3436.67	793.301	913.091
	77.8	3291.54	3266.49	3388.06	3297.33	768.653	744.146	858.623	787.231	0.849041	0.848494	0.859078	0.854358	0.852743	0.00498337	0.855219	-0.00617879	-0.00672559	0.00385847	-0.000861442	-0.00247684	0.00498337	3279.93	3378.91	3401.98	3323.72	781.786	863.841	901.671	837.872	0.842569	0.851041	0.852088	0.847791	0.848372	0.00427959	0.855219	-0.0126505	-0.00417848	-0.00313143	-0.00742812	-0.00684713	0.00427959	3307.17	3430.88	3500.85	3425.72	783.063	902.547
	78	3281.31	3256.64	3377.58	3287.29	758.423	734.301	848.137	777.188	0.83774	0.837268	0.848587	0.843458	0.841763	0.00534896	0.844739	-0.00699876	-0.00747061	0.00384854	-0.00128019	-0.00297526	0.00534896	3269.65	3368.25	3390.89	3313.38	771.514	853.178	890.582	827.531	0.831499	0.840536	0.841609	0.837328	0.837743	0.0045428	0.844739	-0.0132399	-0.00420252	-0.00312951	-0.00741056	-0.00699562	0.0045428	3296.82	3420	3489.11	3414.38	772.715	891.671
	78.2	3270.85	3246.29	3366.66	3277.37	747.961	723.951	837.22	767.272	0.826184	0.825467	0.837664	0.832697	0.830503	0.00577658	0.83423	-0.00804641	-0.00876323	0.00343351	-0.00153318	-0.00372733	0.00577658	3258.83	3357.43	3379.62	3303.06	760.694	842.361	879.31	817.209	0.819837	0.82988	0.830956	0.826883	0.826889	0.00500712	0.83423	-0.0143928	-0.00435055	-0.00327374	-0.00734667	-0.00734095	0.00500712	3285.9	3408.18	3477.64	3402.98	761.787	879.854
	78.4	3259.96	3235.33	3354.75	3267.26	737.067	712.987	825.312	757.157	0.814151	0.812966	0.825749	0.821719	0.818646	0.00612025	0.823698	-0.00954694	-0.0107321	0.0020515	-0.0019787	-0.00505155	0.00612025	3247.69	3346.07	3367.72	3291.84	749.552	830.997	867.412	805.994	0.807829	0.818684	0.819713	0.815535	0.81544	0.00537631	0.823698	-0.0158688	-0.00501384	-0.00398525	-0.0081626	-0.00825762	0.00537631	3274.84	3395.4	3465.84	3391.05	750.729	867.073
	78.6	3248.04	3224.06	3342.08	3256.72	725.152	701.723	812.638	746.625	0.80099	0.800121	0.813069	0.810289	0.806117	0.00653133	0.812297	-0.0113076	-0.012176	0.000771741	-0.00200815	-0.00617999	0.00653133	3235.63	3333.89	3355.16	3280.31	737.487	818.822	854.849	794.461	0.794826	0.80669	0.807841	0.803866	0.803306	0.00589476	0.812297	-0.0174716	-0.00560772	-0.00445621	-0.00843138	-0.00899173	0.00589476	3263.43	3382.22	3453.83	3378.42	739.322	853.889
	78.8	3235.19	3211.86	3328.44	3245.37	712.296	689.521	799.005	735.27	0.786789	0.786209	0.799428	0.797967	0.792598	0.00707207	0.800103	-0.0133138	-0.0138943	-0.000674703	-0.0021362	-0.00750476	0.00707207	3222.89	3320.36	3341.75	3268.33	724.751	805.294	841.437	782.477	0.781099	0.793362	0.795166	0.79174	0.790342	0.00631869	0.800103	-0.0190037	-0.00674084	-0.00493673	-0.00836294	-0.00976106	0.00631869	3251.05	3368.31	3440.77	3365.18	726.941	839.977
	79	3220.68	3198.26	3313.52	3232.98	697.788	675.924	784.08	722.878	0.770763	0.770705	0.784495	0.784518	0.77762	0.00795155	0.786527	-0.0157639	-0.0158224	-0.00203191	-0.00200952	-0.00890692	0.00795155	3208.03	3305.15	3326.61	3254.84	709.886	790.084	826.304	768.99	0.765079	0.778377	0.780865	0.778094	0.775604	0.00712601	0.786527	-0.021448	-0.00815005	-0.00566208	-0.00843359	-0.0109234	0.00712601	3237.4	3353.18	3426.48	3351.25	713.287	824.845
	79.2	3204.17	3183.17	3297.01	3218.82	681.275	660.835	767.567	708.721	0.752524	0.7535	0.767974	0.769154	0.760788	0.00900034	0.771383	-0.0188582	-0.0178824	-0.00340885	-0.00222891	-0.0105946	0.00900034	3191.49	3287.44	3309.77	3239.86	693.346	772.366	809.458	754.014	0.747253	0.760921	0.764946	0.762941	0.759015	0.00801192	0.771383	-0.02413	-0.0104612	-0.00643672	-0.00844205	-0.0123675	0.00801192	3222.6	3336.86	3409.77	3335.8	698.486	808.535
	79.4	3185.36	3166.03	3278.91	3202.85	662.466	643.693	749.471	692.747	0.731748	0.733955	0.749869	0.751818	0.741847	0.0104568	0.753819	-0.0220717	-0.0198642	-0.00395077	-0.00200177	-0.0119721	0.0104568	3172.24	3267.08	3290.64	3223.06	674.1	752.015	790.333	737.21	0.726511	0.740872	0.746873	0.745937	0.740048	0.00940216	0.753819	-0.0273089	-0.0129475	-0.00694651	-0.00788229	-0.0137713	0.00940216	3205.63	3318.69	3390.41	3318.62	681.516	790.363
	79.6	3163.88	3145.9	3257.91	3184.49	640.992	623.562	728.466	674.385	0.708028	0.711001	0.728853	0.73189	0.719943	0.0121661	0.733809	-0.0257813	-0.0228086	-0.0049566	-0.00191932	-0.0138664	0.0121661	3150.1	3243.77	3268.57	3203.36	651.957	728.699	768.262	717.507	0.702646	0.717901	0.726015	0.726001	0.718141	0.0110143	0.733809	-0.0311637	-0.0159079	-0.00779442	-0.00780816	-0.0156686	0.0110143	3185.54	3297.07	3367.74	3298.63	661.432	768.736
	79.8	3138.51	3122.2	3232.85	3163.29	615.617	599.86	703.414	653.192	0.679999	0.683976	0.703787	0.70889	0.694163	0.0143051	0.710163	-0.0301638	-0.0261874	-0.0063755	-0.00127324	-0.016	0.0143051	3124.25	3216.57	3242.72	3180.23	626.106	701.495	742.409	694.381	0.674785	0.691101	0.701584	0.702602	0.692518	0.0129141	0.710163	-0.0353777	-0.0190618	-0.00857944	-0.00756119	-0.017645	0.0129141	3161.95	3271.62	3341.24	3275.08	637.843	743.294
	80	3108.51	3093.89	3203.07	3137.9	585.617	571.545	673.629	627.803	0.646862	0.65169	0.673986	0.681335	0.663468	0.0167764	0.681912	-0.0350499	-0.0302215	-0.00792567	-0.000576692	-0.0184434	0.0167764	3094.15	3184.2	3212.1	3153.25	596.006	669.13	711.786	667.396	0.642345	0.659215	0.672645	0.675297	0.662375	0.0150954	0.681912	-0.0395667	-0.0226968	-0.00926708	-0.00661527	-0.0195365	0.0150954	3134.25	3241.14	3309.74	3246.87	610.137	712.807
	80.2	3072.39	3059.83	3167.13	3107.81	549.5	537.488	637.688	597.713	0.606967	0.612857	0.638026	0.64868	0.626632	0.0199362	0.647901	-0.0409333	-0.0350439	-0.00987503	0.000778791	-0.0212684	0.0199362	3058.05	3145.87	3175.11	3120.89	559.914	630.796	674.798	635.035	0.603447	0.621449	0.637691	0.642553	0.626285	0.0176984	0.647901	-0.0444536	-0.0264515	-0.0102098	-0.00534752	-0.0216156	0.0176984	3100.61	3204.45	3272.26	3213.19	576.496	676.122
	80.4	3028.99	3018.84	3123.45	3071.35	506.104	496.504	594.012	561.248	0.559033	0.566126	0.594327	0.609106	0.582148	0.023566	0.60688	-0.0478474	-0.0407545	-0.0125531	0.00222546	-0.0247324	0.023566	3015.26	3100.04	3130.49	3082.15	517.116	584.965	630.181	596.305	0.557321	0.576298	0.595528	0.603364	0.583128	0.0206228	0.60688	-0.0495592	-0.0305823	-0.0113525	-0.00351615	-0.0237525	0.0206228	3060.6	3160.17	3227.44	3172.49	536.493	631.839
	80.6	2978.07	2970.95	3071.67	3027.47	455.183	448.61	542.227	517.368	0.502787	0.511516	0.542515	0.561484	0.529575	0.0272603	0.557952	-0.0551656	-0.0464364	-0.0154376	0.00353193	-0.0283769	0.0272603	2965.05	3045.52	3077.11	3036.11	466.906	530.454	576.803	550.263	0.503207	0.522594	0.545084	0.556777	0.531916	0.0238228	0.557952	-0.0547451	-0.0353582	-0.012868	-0.00117511	-0.0260366	0.0238228	3013.69	3108.24	3174.2	3124.01	489.575	579.909
	80.8	2920.65	2916.76	3012.16	2976.29	397.764	394.42	482.716	466.188	0.439363	0.449727	0.482972	0.505939	0.4695	0.0305969	0.501352	-0.0619889	-0.051625	-0.0183803	0.00458716	-0.0318517	0.0305969	2908.11	2983.36	3015.53	2982.43	409.97	468.295	515.222	496.577	0.441845	0.461356	0.48689	0.502455	0.473137	0.0268743	0.501352	-0.0595072	-0.0399961	-0.0144622	0.00110313	-0.0282156	0.0268743	2959.95	3047.9	3112.18	3067.1	435.837	519.566
	81	2858.86	2858.3	2946.45	2918.69	335.967	335.962	417.015	408.588	0.371102	0.383073	0.417236	0.443428	0.40371	0.032912	0.438255	-0.0671521	-0.0551819	-0.0210189	0.00517312	-0.034545	0.032912	2846.41	2915.79	2947.2	2921.51	348.265	400.718	446.886	435.661	0.375342	0.394781	0.422312	0.440819	0.408313	0.0289988	0.438255	-0.0629124	-0.0434739	-0.0159426	0.00256415	-0.0299412	0.0289988	2900.65	2980.74	3042.43	3002.4	376.543	452.409
	81.2	2796.4	2798.67	2877.41	2856.16	273.514	276.334	347.972	346.058	0.302119	0.315083	0.348157	0.375566	0.335231	0.033148	0.370827	-0.0687088	-0.0557441	-0.0226706	0.00473884	-0.0355962	0.033148	2783.43	2845.99	2874.96	2855.7	285.288	330.925	374.651	369.853	0.307469	0.326021	0.354049	0.374232	0.340443	0.0295641	0.370827	-0.0633589	-0.044806	-0.0167782	0.00340421	-0.0303847	0.0295641	2838.75	2908.87	2967.84	2931.94	314.645	380.544
	81.4	2737.07	2741.28	2809	2792.84	214.176	218.943	279.556	282.743	0.236575	0.249644	0.279704	0.306852	0.268194	0.0314684	0.303001	-0.0664261	-0.0533563	-0.0232968	0.0038512	-0.034807	0.0314684	2722.97	2777.98	2803.03	2788.44	224.832	262.913	302.716	302.593	0.242312	0.259017	0.28607	0.306175	0.273394	0.0283317	0.303001	-0.0606884	-0.0439837	-0.016931	0.00317446	-0.0296072	0.0283317	2777.17	2836.77	2891.98	2859.53	253.064	308.443
	81.6	2684.29	2689.38	2745.71	2732.66	161.396	167.041	216.267	222.564	0.178275	0.190464	0.216382	0.241542	0.206666	0.028162	0.238502	-0.0602268	-0.0480376	-0.0221199	0.00304035	-0.031836	0.028162	2668.86	2716.38	2735.85	2723.87	170.722	201.313	235.542	238.023	0.183995	0.19833	0.22259	0.240841	0.211439	0.0252576	0.238502	-0.0545067	-0.0401724	-0.0159124	0.00233912	-0.0270631	0.0252576	2720	2768.28	2819.49	2789.27	195.892	239.949
	81.8	2640.34	2645.3	2690.52	2678.37	117.45	122.956	161.081	168.275	0.129733	0.140198	0.161166	0.182623	0.15343	0.0234431	0.180712	-0.0509783	-0.0405142	-0.0195457	0.00191177	-0.0272816	0.0234431	2623.56	2663.81	2676.76	2665.57	125.415	148.744	176.446	179.716	0.135166	0.14654	0.166743	0.181844	0.157573	0.0207923	0.180712	-0.0455457	-0.0341713	-0.0139687	0.00113228	-0.0231384	0.0207923	2670.23	2707.73	2754.8	2725.37	146.123	179.396
	82	2606.15	2610.22	2645.58	2632.67	83.265	87.8806	116.141	122.567	0.091973	0.100204	0.116203	0.133018	0.110349	0.0181544	0.132047	-0.0400739	-0.0318433	-0.0158443	0.000971024	-0.0216976	0.0181544	2587.86	2621.71	2628	2616.66	89.7157	106.643	127.692	130.813	0.096691	0.105063	0.12067	0.132362	0.113696	0.0159242	0.132047	-0.0353559	-0.0269838	-0.0113772	0.000314703	-0.0183506	0.0159242	2629.38	2657.48	2700.54	2670.9	105.267	129.149
	82.2	2580.93	2583.75	2611.32	2597.12	58.04	61.4076	81.8781	87.016	0.0641099	0.0700185	0.0819215	0.0944359	0.0776214	0.0134361	0.093684	-0.0295741	-0.0236655	-0.0117625	0.000751875	-0.0160626	0.0134361	2561.38	2589.91	2590.69	2578.33	63.2386	74.8423	90.3794	92.4816	0.0681553	0.0737334	0.0854094	0.0935764	0.0802186	0.0114449	0.093684	-0.0255286	-0.0199506	-0.00827456	-0.000107582	-0.0134653	0.0114449	2597.95	2619.04	2657.98	2627.22	73.8426	90.7053
	82.4	2563.51	2565.08	2586.79	2570.64	40.618	42.736	57.3483	60.5417	0.0448659	0.0487287	0.0573787	0.0657041	0.0541693	0.00930063	0.0651409	-0.020275	-0.0164123	-0.00776217	0.00056314	-0.0109716	0.00930063	2542.57	2567.44	2563.47	2550.01	44.4332	52.3663	63.1646	64.1619	0.0478878	0.0515904	0.0596912	0.0649215	0.0560227	0.00771292	0.0651409	-0.0172531	-0.0135506	-0.00544971	-0.000219452	-0.0091182	0.00771292	2575.42	2591.29	2626.85	2594.18	51.3056	62.9569
	82.6	2551.66	2552.53	2569.71	2551.89	28.7718	30.1946	40.2694	41.786	0.0317808	0.0344286	0.0402907	0.0453491	0.0379623	0.00607412	0.0451167	-0.0133359	-0.0106881	-0.00482597	0.000232428	-0.00715438	0.00607412	2529.73	2552.18	2544.59	2530.15	31.5851	37.1118	44.2814	44.304	0.0340408	0.0365619	0.0418464	0.0448285	0.0393194	0.00490589	0.0451167	-0.0110759	-0.00855481	-0.00327034	-0.000288175	-0.0057973	0.00490589	2560.1	2572.66	2605.33	2570.97	35.9876	44.3282
	82.8	2543.92	2544.49	2558.68	2539.3	21.0257	22.1543	29.2437	29.2004	0.0232246	0.0252608	0.0292592	0.0316903	0.0273587	0.00382389	0.0317504	-0.00852576	-0.00648954	-0.00249117	-6.00807e-05	-0.00439164	0.00382389	2521.11	2542.37	2531.95	2517.04	22.969	27.299	31.6433	31.1926	0.0247548	0.0268945	0.0299033	0.0315619	0.0282786	0.0030415	0.0317504	-0.00699553	-0.00485592	-0.0018471	-0.000188501	-0.00347176	0.0030415	2549.92	2560.55	2590.63	2555.1	25.8148	32.2174
	83	2538.82	2539.36	2551.29	2531.36	15.9263	17.0249	21.8532	21.2592	0.0175919	0.0194122	0.0218648	0.023072	0.0204852	0.00245746	0.0230558	-0.00546393	-0.00364359	-0.00119104	1.61809e-05	-0.0025706	0.00245746	2515.42	2535.99	2523.62	2508.19	17.2818	20.9215	23.312	22.3448	0.0186254	0.0206115	0.02203	0.0226093	0.0209691	0.00177355	0.0230558	-0.00443038	-0.00244428	-0.00102577	-0.000446514	-0.00208674	0.00177355	2543.33	2553.04	2581.26	2544.73	19.2173	24.707
	83.2	2535.52	2535.88	2546.48	2526.28	12.6275	13.537	17.0374	16.1797	0.0139481	0.0154352	0.0170464	0.0175594	0.0159973	0.00163868	0.0174616	-0.00351346	-0.00202632	-0.000415142	9.77958e-05	-0.00146428	0.00163868	2511.54	2531.76	2517.59	2502.03	13.399	16.6901	17.2811	16.1826	0.0144407	0.0164428	0.0163308	0.0163742	0.0158971	0.000972023	0.0174616	-0.00302085	-0.0010188	-0.00113079	-0.00108738	-0.00156446	0.000972023	2538.8	2548.05	2574.79	2538.11	14.6926	19.7178
	83.4	2533.01	2533.46	2543.21	2523.03	10.1189	11.1247	13.7727	12.9298	0.0111772	0.0126847	0.01378	0.0140323	0.0129185	0.00129994	0.0137054	-0.00252821	-0.00102075	7.45593e-05	0.00032691	-0.000786874	0.00129994	2509.19	2528.99	2513.46	2497.77	11.0483	13.9157	13.1491	11.9209	0.0119073	0.0137095	0.0124261	0.012062	0.0125262	0.00081827	0.0137054	-0.00179816	4.06071e-06	-0.00127933	-0.00164337	-0.0011792	0.00081827	2535.76	2544.6	2570.02	2534	11.6507	16.2744
	83.6	2531.65	2531.37	2541.03	2520.93	8.76145	9.02637	11.5865	10.8284	0.00967774	0.0102921	0.0115927	0.0117517	0.0108286	0.00100801	0.0109826	-0.0013049	-0.000690545	0.000610021	0.000769091	-0.000154082	0.00100801	2507.17	2526.89	2510.58	2494.6	9.03214	11.8221	10.2739	8.75463	0.00973437	0.011647	0.00970895	0.00885827	0.00998714	0.00117908	0.0109826	-0.00124827	0.00066433	-0.00127369	-0.00212437	-0.000995498	0.00117908	2533.35	2541.67	2566.25	2530.53	9.23813	13.3368
	83.8	2530.52	2529.63	2539.08	2519.42	7.62684	7.28589	9.64323	9.31503	0.00842447	0.00830756	0.00964834	0.0101093	0.00912242	0.000894743	0.00873975	-0.000315282	-0.000432191	0.00090859	0.00136957	0.000382671	0.000894743	2505.44	2525	2508.5	2492.09	7.29714	9.92519	8.18738	6.23944	0.00786449	0.00977812	0.00773716	0.00631331	0.00792327	0.0014225	0.00873975	-0.000875261	0.00103837	-0.00100259	-0.00242644	-0.00081648	0.0014225	2531.46	2539.35	2563.57	2527.85	7.34636	11.0204
	84	2529.53	2527.94	2537.68	2517.91	6.64308	5.59696	8.23958	7.81379	0.00733783	0.0063818	0.00824395	0.00848007	0.00761091	0.00095594	0.00691263	0.000425197	-0.000530835	0.00133132	0.00156743	0.000698278	0.00095594	2503.9	2523.24	2506.84	2490.48	5.7571	8.16803	6.52965	4.62597	0.00620471	0.008047	0.00617058	0.00468074	0.00627576	0.0013781	0.00691263	-0.000707919	0.00113437	-0.000742049	-0.00223189	-0.000636873	0.0013781	2530.1	2537.13	2561.22	2525.28	5.98683	8.7976
	84.2	2528.57	2526.68	2536.24	2516.35	5.68173	4.3408	6.79995	6.24668	0.00627594	0.00494949	0.00680356	0.00677933	0.00620208	0.000869756	0.00531014	0.000965799	-0.000360645	0.00149342	0.0014692	0.000891942	0.000869756	2502.77	2521.81	2505.7	2489.53	4.62618	6.73754	5.38507	3.67643	0.00498586	0.00663771	0.00508895	0.00371996	0.00510812	0.0011947	0.00531014	-0.000324282	0.00132757	-0.000221192	-0.00159018	-0.000202021	0.0011947	2529.25	2535.2	2559.65	2523.13	5.13999	6.87249
	84.4	2527.54	2525.6	2534.64	2514.94	4.64722	3.25891	5.20158	4.84392	0.00513323	0.00371589	0.00520434	0.00525696	0.00482761	0.000742873	0.00387457	0.00125866	-0.000158672	0.00132978	0.00138239	0.000953039	0.000742873	2501.25	2520.08	2504.41	2488.85	3.10636	5.01212	4.10426	3.00056	0.00334788	0.00493785	0.00387857	0.00303608	0.0038001	0.000834439	0.00387457	-0.000526692	0.00106329	4.00161e-06	-0.000838482	-7.44715e-05	0.000834439	2528.14	2533.31	2558.4	2521.03	4.02714	4.97621
	84.6	2525.91	2524.67	2532.88	2513.36	3.02377	2.33164	3.44409	3.25942	0.00334	0.0026586	0.00344592	0.00353735	0.00324547	0.000399469	0.00247023	0.000869768	0.000188366	0.000975686	0.00106712	0.000775234	0.000399469	2500.09	2518.14	2503	2488.1	1.95439	3.06819	2.69427	2.25018	0.00210634	0.00302273	0.00254611	0.00227682	0.002488	0.000399819	0.00247023	-0.000363887	0.000552495	7.58815e-05	-0.000193409	1.77699e-05	0.000399819	2526.82	2531.69	2557.43	2519.41	2.7142	3.35953
	84.8	2524.39	2523.55	2531.26	2511.69	1.50298	1.2055	1.82077	1.59375	0.00166017	0.00137455	0.00182173	0.00172965	0.00164652	0.000193017	0.00122446	0.000435711	0.000150087	0.000597275	0.000505193	0.000422066	0.000193017	2499.05	2516.45	2501.51	2487.18	0.907763	1.37721	1.2047	1.33405	0.000978341	0.00135681	0.00113845	0.00134985	0.00120586	0.000182414	0.00122446	-0.000246117	0.000132347	-8.60057e-05	0.000125387	-1.85972e-05	0.000182414	2525.57	2529.91	2556.64	2517.99	1.46031	1.585
	85	2522.89	2522.34	2529.44	2510.1	0.00200279	-0.00120515	0.0039552	-0.000620608	2.21224e-06	-1.37415e-06	3.9573e-06	-6.73528e-07	1.03047e-06	2.49324e-06	-2.88241e-06	5.09465e-06	1.50826e-06	6.83971e-06	2.20888e-06	3.91288e-06	2.49324e-06	2498.14	2515.07	2500.31	2485.85	0.00021246	-0.000255685	0.0033869	0.000527544	2.28978e-07	-2.51897e-07	3.20065e-06	5.3379e-07	9.27881e-07	1.54932e-06	-2.88241e-06	3.11139e-06	2.63051e-06	6.08306e-06	3.4162e-06	3.81029e-06	1.54932e-06	2524.11	2528.33	2555.57	2516.94	-0.00174327	-0.00424635
[truncated: 109 more columns]

[truncated: 63 more sheets: Data Fig 2GH - Table Keys Fig 2, Data Fig 2GH - Drawings, Data Fig 2IJ - Data Fig 2IJ, Data Fig 2IJ - Table Keys Fig 2, Data Fig 2IJ - Drawings, Data Fig2KL - Data Fig 2KL, Data Fig2KL - Table Keys Fig 2K, Data Fig2KL - Drawings, Data Fig 2MN - Data Fig 2MN, Data Fig 2MN - Table Keys Fig 2, Data Fig 2MN - Drawings, Data Fig 2OP - Data Fig 2OP, Data Fig 2OP - Table Keys Fig 2, Data Fig 2OP - Drawings, Data Fig 2QR - Data Fig 2QR, Data Fig 2QR - Table Keys Fig 2, Data Fig 2QR - Drawings, Data Fig 2ST - Data Fig 2ST, Data Fig 2ST - Table Keys Fig 2, Data Fig 2ST - Drawings …]
